# Supplementary material for: BiG-SLiCE: A highly scalable tool maps the diversity of 1.2 million biosynthetic gene clusters
Source: Gigascience. 2021 Jan 13;10(1):giaa154. doi: 10.1093/gigascience/giaa154 (PMC7804863; doi:10.1093/gigascience/giaa154)
Supplement: giaa154_Supplemental_Files [file giaa154_supplemental_files.zip]

Archive with 10 entries (10 files):
- giga-240838.pdf
- supp-1.xlsx
- supp-2.xlsx
- supp-3.xlsx
- supp-4.xlsx
- supp-5.xlsx
- supp-6.xlsx
- supp-7.xlsx
- supp-8.xlsx
- supp-9.docx
