# Supplementary material for: BiG-SLiCE: A highly scalable tool maps the diversity of 1.2 million biosynthetic gene clusters
Source: Gigascience. 2021 Jan 13;10(1):giaa154. doi: 10.1093/gigascience/giaa154 (PMC7804863; doi:10.1093/gigascience/giaa154)
Supplement: giaa154_Supplemental_Files [file giaa154_supplemental_files.zip › supp-6.xlsx]

## Sheet: gcf_to_mibig_hits
gcf	best_mibig_hit	distance
1	BGC0001286.1	0
2	BGC0000034.1	0
3	BGC0000686.1	0
4	BGC0001839.1	362.061
5	BGC0001522.1	0
6	BGC0000081.1	0
7	BGC0001537.1	0
8	BGC0000233.1	0
9	BGC0000614.1	268.803
10	BGC0001026.1	0
11	BGC0000448.1	0
12	BGC0000830.1	272.527
13	BGC0000599.1	184.005
14	BGC0001844.1	284.132
15	BGC0000912.1	168.378
16	BGC0000907.1	0
17	BGC0001601.1	76.2234
18	BGC0001819.1	0
19	BGC0000736.1	277.701
20	BGC0000297.1	0
21	BGC0000817.1	0
22	BGC0000758.1	0
23	BGC0000280.1	443.947
24	BGC0000466.1	0
25	BGC0001748.1	0
26	BGC0000899.1	0
27	BGC0001510.1	0
28	BGC0000660.1	172.919
29	BGC0000468.1	277.043
30	BGC0000892.1	0
31	BGC0001187.1	274.978
32	BGC0000498.1	85.3464
33	BGC0001569.1	0
34	BGC0001425.1	198.058
35	BGC0001098.1	257.783
36	BGC0001554.1	0
37	BGC0001268.1	206.046
38	BGC0001027.1	0
39	BGC0001200.1	0
40	BGC0000119.1	0
41	BGC0000678.1	0
42	BGC0002018.1	0
43	BGC0000359.1	0
44	BGC0000905.1	184.681
45	BGC0000554.1	180.909
46	BGC0001052.1	0
47	BGC0000557.1	140.246
48	BGC0000884.1	0
49	BGC0001493.1	128.109
50	BGC0001396.1	0
51	BGC0001177.1	0
52	BGC0001360.1	219.97
53	BGC0000229.1	0
54	BGC0000131.1	0
55	BGC0001172.1	0
56	BGC0000050.1	0
57	BGC0000085.1	0
58	BGC0000634.1	203.012
59	BGC0001561.1	0
60	BGC0000948.1	0
61	BGC0000070.1	0
62	BGC0001944.1	0
63	BGC0000620.1	168.893
64	BGC0000880.1	0
65	BGC0001292.1	0
66	BGC0001323.1	239.533
67	BGC0001677.1	0
68	BGC0001110.1	0
69	BGC0001812.1	0
70	BGC0000483.1	254.67
71	BGC0000447.1	179.262
72	BGC0000551.1	128.102
73	BGC0000666.1	0
74	BGC0000122.1	0
75	BGC0001153.1	202.141
76	BGC0001775.1	0
77	BGC0001640.1	294.022
78	BGC0001190.1	306.472
79	BGC0000691.1	0
80	BGC0000283.1	0
81	BGC0000277.1	0
82	BGC0001965.1	0
83	BGC0000800.1	0
84	BGC0000053.1	0
85	BGC0001151.1	0
86	BGC0000082.1	0
87	BGC0001568.1	0
88	BGC0000292.1	0
89	BGC0000348.1	0
90	BGC0000762.1	0
91	BGC0000837.1	382.47
92	BGC0001942.1	0
93	BGC0000902.1	277.701
94	BGC0001242.1	317.778
95	BGC0001611.1	0
96	BGC0000286.1	0
97	BGC0001722.1	0
98	BGC0000891.1	351.066
99	BGC0000454.1	0
100	BGC0000881.1	194.294
101	BGC0001771.1	0
102	BGC0001872.1	0
103	BGC0000663.1	0
104	BGC0001628.1	216.123
105	BGC0000874.1	0
106	BGC0000944.1	115.827
107	BGC0000290.1	0
108	BGC0000059.1	288.108
109	BGC0000573.1	135.761
110	BGC0000863.1	0
111	BGC0001979.1	0
112	BGC0000631.1	362.226
113	BGC0000313.1	0
114	BGC0000117.1	0
115	BGC0001859.1	0
116	BGC0000730.1	0
117	BGC0001701.1	143.628
118	BGC0000096.1	0
119	BGC0001570.1	0
120	BGC0001657.1	0
121	BGC0001460.1	0
122	BGC0001022.1	0
123	BGC0000314.1	0
124	BGC0001675.1	0
125	BGC0001738.1	271.595
126	BGC0001049.1	192.762
127	BGC0000128.1	0
128	BGC0001678.1	239.533
129	BGC0000635.1	0
130	BGC0000215.1	0
131	BGC0000870.1	0
132	BGC0000732.1	189.396
133	BGC0001692.1	0
134	BGC0002031.1	0
135	BGC0001595.1	0
136	BGC0001035.1	181.019
137	BGC0000478.1	0
138	BGC0001796.1	0
139	BGC0000294.1	0
140	BGC0002002.1	389.519
141	BGC0001897.1	0
142	BGC0000044.1	0
143	BGC0001203.1	0
144	BGC0001558.1	0
145	BGC0000846.1	0
146	BGC0001495.1	0
147	BGC0001076.1	0
148	BGC0001457.1	0
149	BGC0001898.1	0
150	BGC0001454.1	281.162
151	BGC0001053.1	0
152	BGC0001371.1	243.403
153	BGC0001262.1	0
154	BGC0001544.1	0
155	BGC0000284.1	0
156	BGC0001900.1	287.218
157	BGC0001179.1	0
158	BGC0000976.1	203.514
159	BGC0001764.1	0
160	BGC0001106.1	0
161	BGC0000255.1	0
162	BGC0001597.1	0
163	BGC0001626.1	0
164	BGC0000460.1	0
165	BGC0001362.1	0
166	BGC0000008.1	180.837
167	BGC0000420.1	253.304
168	BGC0000141.1	0
169	BGC0001034.1	0
170	BGC0000062.1	244.238
171	BGC0000597.1	228.594
172	BGC0000645.1	0
173	BGC0000177.1	0
174	BGC0001943.1	0
175	BGC0000989.1	222.513
176	BGC0000282.1	0
177	BGC0001592.1	98.158
178	BGC0001948.1	360.267
179	BGC0001899.1	259.422
180	BGC0001927.1	0
181	BGC0001952.1	180.083
182	BGC0000325.1	0
183	BGC0000963.1	0
184	BGC0001931.1	0
185	BGC0001831.1	0
186	BGC0000774.1	0
187	BGC0001040.1	0
188	BGC0001566.1	0
189	BGC0000807.1	0
190	BGC0001211.1	0
191	BGC0000594.1	0
192	BGC0001100.1	0
193	BGC0000648.1	0
194	BGC0000486.1	199.532
195	BGC0001345.1	0
196	BGC0001553.1	284.882
197	BGC0001686.1	0
198	BGC0001404.1	160.714
199	BGC0000679.1	0
200	BGC0001998.1	0
201	BGC0000469.1	0
202	BGC0000480.1	148.862
203	BGC0001938.1	0
204	BGC0001917.1	0
205	BGC0001306.1	0
206	BGC0000159.1	0
207	BGC0000919.1	0
208	BGC0000633.1	0
209	BGC0001973.1	0
210	BGC0000670.1	215.743
211	BGC0000916.1	0
212	BGC0001051.1	0
213	BGC0001103.1	0
214	BGC0001142.1	0
215	BGC0001708.1	241.301
216	BGC0000092.1	0
217	BGC0001377.1	0
218	BGC0001054.1	0
219	BGC0000728.1	127
220	BGC0000113.1	0
221	BGC0001669.1	0
222	BGC0000567.1	425.061
223	BGC0002001.1	0
224	BGC0000376.1	0
225	BGC0001930.1	189.18
226	BGC0001586.1	0
227	BGC0000587.1	140.506
228	BGC0000956.1	0
229	BGC0000427.1	0
230	BGC0001542.1	257.614
231	BGC0000241.1	0
232	BGC0000353.1	0
233	BGC0001146.1	245.465
234	BGC0001005.1	0
235	BGC0001499.1	113.252
236	BGC0000452.1	297.577
237	BGC0000330.1	0
238	BGC0000853.1	285.394
239	BGC0000168.1	0
240	BGC0000835.1	0
241	BGC0000383.1	0
242	BGC0000765.1	0
243	BGC0000271.1	0
244	BGC0001240.1	224.802
245	BGC0000749.1	516.231
246	BGC0001083.1	0
247	BGC0000237.1	0
248	BGC0001395.1	145.248
249	BGC0001436.1	0
250	BGC0001600.1	420.449
251	BGC0001951.1	109.49
252	BGC0001108.1	0
253	BGC0000265.1	0
254	BGC0001541.1	0
255	BGC0001830.1	0
256	BGC0001851.1	0
257	BGC0001296.1	0
258	BGC0001260.1	267.135
259	BGC0001361.1	0
260	BGC0002036.1	0
261	BGC0000672.1	0
262	BGC0000781.1	0
263	BGC0000591.1	0
264	BGC0001849.1	0
265	BGC0000260.1	0
266	BGC0000381.1	0
267	BGC0001198.1	0
268	BGC0000857.1	297.146
269	BGC0001868.1	0
270	BGC0001265.1	197.15
271	BGC0001760.1	0
272	BGC0001224.1	0
273	BGC0000197.1	0
274	BGC0001227.1	271.8
275	BGC0001337.1	0
276	BGC0000078.1	0
277	BGC0000727.1	0
278	BGC0000311.1	0
279	BGC0000111.1	0
280	BGC0000682.1	0
281	BGC0000655.1	0
282	BGC0000804.1	0
283	BGC0000894.1	0
284	BGC0000802.1	0
285	BGC0000143.1	0
286	BGC0000834.1	0
287	BGC0000387.1	0
288	BGC0000708.1	0
289	BGC0001225.1	0
290	BGC0000966.1	0
291	BGC0000134.1	221.513
292	BGC0001892.1	0
293	BGC0000595.1	0
294	BGC0000843.1	368.927
295	BGC0000960.1	0
296	BGC0001117.1	0
297	BGC0000903.1	0
298	BGC0000221.1	0
299	BGC0000430.1	0
300	BGC0000361.1	0
301	BGC0001448.1	0
302	BGC0001468.1	215.035
303	BGC0000760.1	0
304	BGC0000217.1	0
305	BGC0001741.1	0
306	BGC0000193.1	0
307	BGC0001217.1	0
308	BGC0000035.1	0
309	BGC0000986.1	0
310	BGC0001290.1	232.056
311	BGC0000421.1	0
312	BGC0001908.1	0
313	BGC0000444.1	0
314	BGC0001747.1	0
315	BGC0001694.1	0
316	BGC0000067.1	0
317	BGC0001042.1	0
318	BGC0001596.1	0
319	BGC0000112.1	0
320	BGC0001704.1	0
321	BGC0001285.1	0
322	BGC0001598.1	228.967
323	BGC0001731.1	127.338
324	BGC0000291.1	0
325	BGC0000150.1	0
326	BGC0001556.1	0
327	BGC0000043.1	0
328	BGC0000712.1	0
329	BGC0000957.1	0
330	BGC0000504.1	112.872
331	BGC0000671.1	0
332	BGC0001085.1	0
333	BGC0000327.1	0
334	BGC0001615.1	0
335	BGC0000873.1	0
336	BGC0000601.1	0
337	BGC0001045.1	0
338	BGC0000797.1	265.177
339	BGC0000711.1	260.05
340	BGC0001712.1	0
341	BGC0000207.1	0
342	BGC0001154.1	228.035
343	BGC0001735.1	0
344	BGC0000441.1	254
345	BGC0001850.1	0
346	BGC0000076.1	254.167
347	BGC0000479.1	119.896
348	BGC0001442.1	0
349	BGC0000784.1	0
350	BGC0001207.1	0
351	BGC0001681.1	126.775
352	BGC0002027.1	207.34
353	BGC0001854.1	0
354	BGC0000497.1	230.308
355	BGC0000357.1	329
356	BGC0001910.1	0
357	BGC0002034.1	0
358	BGC0000366.1	0
359	BGC0000309.1	0
360	BGC0000269.1	0
361	BGC0001774.1	0
362	BGC0000364.1	217.952
363	BGC0000336.1	0
364	BGC0001606.1	0
365	BGC0001750.1	0
366	BGC0000001.1	0
367	BGC0000845.1	0
368	BGC0001824.1	0
369	BGC0001997.1	0
370	BGC0001480.1	0
371	BGC0001584.1	0
372	BGC0000423.1	0
373	BGC0001563.1	269.744
374	BGC0000947.1	262.621
375	BGC0000896.1	0
376	BGC0001267.1	206.596
377	BGC0001578.1	0
378	BGC0001603.1	0
379	BGC0001782.1	0
380	BGC0001772.1	0
381	BGC0000254.1	0
382	BGC0000264.1	0
383	BGC0001688.1	0
384	BGC0001148.1	0
385	BGC0001607.1	0
386	BGC0001494.1	571.446
387	BGC0000238.1	0
388	BGC0000308.1	0
389	BGC0001636.1	0
390	BGC0000398.1	0
391	BGC0001248.1	277.701
392	BGC0000598.1	0
393	BGC0001008.1	0
394	BGC0000984.1	0
395	BGC0001294.1	183.243
396	BGC0000087.1	0
397	BGC0000041.1	0
398	BGC0000833.1	0
399	BGC0001453.1	360.143
400	BGC0001471.1	0
401	BGC0000410.1	0
402	BGC0000337.1	165.68
403	BGC0001707.1	0
404	BGC0001465.1	0
405	BGC0000407.1	0
406	BGC0000234.1	0
407	BGC0000257.1	0
408	BGC0001893.1	281.517
409	BGC0000809.1	0
410	BGC0000842.1	0
411	BGC0001473.1	0
412	BGC0001439.1	0
413	BGC0001464.1	281.162
414	BGC0002028.1	0
415	BGC0001618.1	201.775
416	BGC0000384.1	0
417	BGC0000360.1	0
418	BGC0000037.1	0
419	BGC0001173.1	204.829
420	BGC0000201.1	0
421	BGC0001610.1	0
422	BGC0001535.1	280.754
423	BGC0001651.1	0
424	BGC0000211.1	0
425	BGC0001357.1	0
426	BGC0000066.1	0
427	BGC0001237.1	0
428	BGC0000011.1	0
429	BGC0000914.1	0
430	BGC0000073.1	0
431	BGC0001340.1	0
432	BGC0001913.1	0
433	BGC0000368.1	0
434	BGC0001057.1	184.662
435	BGC0000798.1	210.083
436	BGC0000013.1	275.169
437	BGC0000063.1	0
438	BGC0000028.1	0
439	BGC0001209.1	165.825
440	BGC0000205.1	0
441	BGC0000923.1	0
442	BGC0001483.1	0
443	BGC0001348.1	0
444	BGC0001264.1	0
445	BGC0000346.1	0
446	BGC0001174.1	0
447	BGC0001101.1	0
448	BGC0001573.1	0
449	BGC0001418.1	206.182
450	BGC0000778.1	0
451	BGC0001365.1	0
452	BGC0001036.1	0
453	BGC0001964.1	0
454	BGC0001070.1	0
455	BGC0000192.1	0
456	BGC0001524.1	0
457	BGC0001238.1	224.134
458	BGC0001585.1	0
459	BGC0000893.1	0
460	BGC0000367.1	257.818
461	BGC0001277.1	236.004
462	BGC0000428.1	0
463	BGC0000324.1	0
464	BGC0001386.1	0
465	BGC0000349.1	0
466	BGC0002005.1	287.218
467	BGC0000996.1	0
468	BGC0001474.1	0
469	BGC0000657.1	179.661
470	BGC0001730.1	0
471	BGC0001402.1	0
472	BGC0001367.1	0
473	BGC0001865.1	0
474	BGC0001791.1	0
475	BGC0001003.1	0
476	BGC0000754.1	249.592
477	BGC0000199.1	0
478	BGC0000440.1	0
479	BGC0001254.1	285.184
480	BGC0000446.1	0
481	BGC0000196.1	0
482	BGC0000432.1	0
483	BGC0000072.1	0
484	BGC0001905.1	199.387
485	BGC0000801.1	0
486	BGC0001295.1	0
487	BGC0001374.1	0
488	BGC0001038.1	0
489	BGC0000951.1	0
490	BGC0001105.1	0
491	BGC0000032.1	0
492	BGC0001031.1	0
493	BGC0001350.1	0
494	BGC0001021.1	0
495	BGC0000624.1	224.971
496	BGC0001140.1	0
497	BGC0000393.1	0
498	BGC0000298.1	0
499	BGC0000955.1	0
500	BGC0001437.1	0
501	BGC0001252.1	272.375
502	BGC0001447.1	0
503	BGC0001109.1	0
504	BGC0000656.1	284.73
505	BGC0001995.1	305.234
506	BGC0000232.1	0
507	BGC0001010.1	0
508	BGC0000300.1	0
509	BGC0001814.1	0
510	BGC0000039.1	268.65
511	BGC0001903.1	0
512	BGC0001007.1	0
513	BGC0000787.1	0
514	BGC0001911.1	210.564
515	BGC0000341.1	0
516	BGC0000980.1	0
517	BGC0001325.1	0
518	BGC0001702.1	0
519	BGC0001593.1	286.217
520	BGC0000713.1	0
521	BGC0000373.1	0
522	BGC0001126.1	72.1249
523	BGC0000840.1	0
524	BGC0000737.1	0
525	BGC0001697.1	432.066
526	BGC0000020.1	0
527	BGC0000877.1	0
528	BGC0000930.1	422.552
529	BGC0000415.1	194.659
530	BGC0000674.1	0
531	BGC0001449.1	203.929
532	BGC0000745.1	210.82
533	BGC0001719.1	0
534	BGC0001123.1	0
535	BGC0000317.1	0
536	BGC0000701.1	0
537	BGC0001820.1	0
538	BGC0000859.1	432.539
539	BGC0001661.1	0
540	BGC0001178.1	0
541	BGC0001826.1	0
542	BGC0001181.1	135.757
543	BGC0000685.1	221.637
544	BGC0000404.1	0
545	BGC0001846.1	0
546	BGC0001016.1	294.455
547	BGC0001873.1	0
548	BGC0000836.1	386.532
549	BGC0000094.1	0
550	BGC0000523.1	0
551	BGC0001801.1	0
552	BGC0000723.1	0
553	BGC0000608.1	0
554	BGC0000209.1	0
555	BGC0000861.1	0
556	BGC0001283.1	0
557	BGC0002010.1	0
558	BGC0001664.1	0
559	BGC0001489.1	0
560	BGC0000191.1	0
561	BGC0001349.1	0
562	BGC0000170.1	294.449
563	BGC0000133.1	0
564	BGC0001810.1	0
565	BGC0000403.1	0
566	BGC0000040.1	0
567	BGC0001650.1	0
568	BGC0001069.1	0
569	BGC0001991.1	0
570	BGC0000457.1	0
571	BGC0000799.1	0
572	BGC0000690.1	0
573	BGC0001338.1	0
574	BGC0000162.1	0
575	BGC0000379.1	0
576	BGC0001116.1	0
577	BGC0000054.1	0
578	BGC0000031.1	0
579	BGC0001062.1	0
580	BGC0001329.1	0
581	BGC0001394.1	0
582	BGC0001391.1	202.588
583	BGC0001066.1	0
584	BGC0001646.1	0
585	BGC0001653.1	0
586	BGC0001249.1	160.888
587	BGC0001133.1	165.158
588	BGC0001131.1	0
589	BGC0000484.1	409.556
590	BGC0000340.1	0
591	BGC0001406.1	319.011
592	BGC0000627.1	0
593	BGC0000148.1	0
594	BGC0000424.1	0
595	BGC0001737.1	0
596	BGC0000451.1	0
597	BGC0001315.1	0
598	BGC0001451.1	0
599	BGC0000382.1	0
600	BGC0000319.1	0
601	BGC0001194.1	0
602	BGC0001091.1	0
603	BGC0000706.1	0
604	BGC0000055.1	0
605	BGC0000763.1	0
606	BGC0000785.1	0
607	BGC0001906.1	299.246
608	BGC0000864.1	0
609	BGC0000306.1	0
610	BGC0000065.1	0
611	BGC0000582.1	229.695
612	BGC0000195.1	0
613	BGC0000345.1	265.341
614	BGC0001078.1	0
615	BGC0000981.1	0
616	BGC0001366.1	0
617	BGC0000121.1	0
618	BGC0000186.1	0
619	BGC0000998.1	0
620	BGC0000154.1	0
621	BGC0001526.1	239.712
622	BGC0001616.1	0
623	BGC0001916.1	0
624	BGC0001205.1	243.772
625	BGC0000924.1	231.679
626	BGC0001533.1	0
627	BGC0001970.1	0
628	BGC0000622.1	0
629	BGC0001298.1	0
630	BGC0001276.1	210.832
631	BGC0001343.1	0
632	BGC0001836.1	0
633	BGC0000242.1	0
634	BGC0000439.1	0
635	BGC0001733.1	373.151
636	BGC0001795.1	0
637	BGC0000782.1	0
638	BGC0001073.1	0
639	BGC0001215.1	0
640	BGC0001753.1	247.992
641	BGC0000790.1	0
642	BGC0001959.1	0
643	BGC0001075.1	0
644	BGC0000303.1	0
645	BGC0001511.1	0
646	BGC0001690.1	0
647	BGC0001935.1	0
648	BGC0001589.1	0
649	BGC0000058.1	0
650	BGC0000773.1	0
651	BGC0001223.1	216.125
652	BGC0001099.1	128
653	BGC0001169.1	0
654	BGC0000644.1	225.271
655	BGC0000179.1	0
656	BGC0000677.1	327.113
657	BGC0000767.1	0
658	BGC0000328.1	0
659	BGC0001718.1	271.435
660	BGC0001024.1	0
661	BGC0001082.1	0
662	BGC0001405.1	0
663	BGC0000024.1	0
664	BGC0000048.1	291.153
665	BGC0000600.1	409.005
666	BGC0000725.1	0
667	BGC0001266.1	258.612
668	BGC0000921.1	0
669	BGC0000766.1	0
670	BGC0001414.1	0
671	BGC0000985.1	0
672	BGC0000992.1	0
673	BGC0001219.1	0
674	BGC0001754.1	0
675	BGC0001763.1	190.071
676	BGC0000566.1	131.156
677	BGC0000316.1	0
678	BGC0001193.1	0
679	BGC0001813.1	0
680	BGC0001976.1	211.955
681	BGC0001373.1	0
682	BGC0001400.1	0
683	BGC0001300.1	0
684	BGC0000642.1	459.471
685	BGC0001218.1	284.733
686	BGC0001983.1	0
687	BGC0000867.1	0
688	BGC0000220.1	0
689	BGC0000607.1	342.218
690	BGC0001458.1	0
691	BGC0000084.1	0
692	BGC0000876.1	0
693	BGC0000051.1	0
694	BGC0001444.1	127
695	BGC0000258.1	0
696	BGC0001164.1	220.561
697	BGC0001297.1	0
698	BGC0001235.1	0
699	BGC0001624.1	204.553
700	BGC0000815.1	0
701	BGC0001932.1	127
702	BGC0001334.1	204.553
703	BGC0001941.1	0
704	BGC0001545.1	297.173
705	BGC0001580.1	0
706	BGC0001162.1	98.4429
707	BGC0000307.1	357.273
708	BGC0000913.1	0
709	BGC0001633.1	329.528
710	BGC0000938.1	0
711	BGC0002022.1	0
712	BGC0000886.1	0
713	BGC0001672.1	0
714	BGC0000012.1	266.229
715	BGC0001469.1	0
716	BGC0000827.1	355.975
717	BGC0000665.1	0
718	BGC0000628.1	127
719	BGC0001409.1	0
720	BGC0000969.1	0
721	BGC0001370.1	0
722	BGC0000942.1	421.955
723	BGC0000878.1	0
724	BGC0000563.1	398.985
725	BGC0001327.1	0
726	BGC0001288.1	0
727	BGC0000793.1	0
728	BGC0000761.1	0
729	BGC0002023.1	0
730	BGC0001739.1	0
731	BGC0000922.1	0
732	BGC0000171.1	0
733	BGC0000651.1	0
734	BGC0000178.1	0
735	BGC0001955.1	127.338
736	BGC0000700.1	0
737	BGC0000612.1	102.591
738	BGC0001137.1	0
739	BGC0000412.1	421.929
740	BGC0001302.1	0
741	BGC0001996.1	0
742	BGC0000022.1	238.369
743	BGC0000163.1	0
744	BGC0001648.1	0
745	BGC0000375.1	0
746	BGC0001314.1	0
747	BGC0001080.1	0
748	BGC0001416.1	239.535
749	BGC0000391.1	0
750	BGC0000156.1	0
751	BGC0001056.1	0
752	BGC0000871.1	0
753	BGC0001647.1	0
754	BGC0000248.1	0
755	BGC0001547.1	0
756	BGC0000056.1	0
757	BGC0001937.1	0
758	BGC0000805.1	0
759	BGC0001375.1	180.787
760	BGC0001637.1	0
761	BGC0000636.1	0
762	BGC0000724.1	0
763	BGC0000033.1	0
764	BGC0000883.1	0
765	BGC0002012.1	0
766	BGC0001721.1	0
767	BGC0000820.1	0
768	BGC0000610.1	0
769	BGC0001605.1	0
770	BGC0001183.1	0
771	BGC0001918.1	0
772	BGC0000995.1	0
773	BGC0000010.1	0
774	BGC0000395.1	0
775	BGC0000431.1	0
776	BGC0000214.1	0
777	BGC0000653.1	0
778	BGC0000897.1	0
779	BGC0000060.1	0
780	BGC0000953.1	0
781	BGC0000445.1	0
782	BGC0000890.1	276.8
783	BGC0001344.1	0
784	BGC0000126.1	0
785	BGC0000026.1	0
786	BGC0001619.1	0
787	BGC0001960.1	0
788	BGC0000999.1	0
789	BGC0001068.1	0
790	BGC0001467.1	0
791	BGC0000719.1	0
792	BGC0001245.1	0
793	BGC0001794.1	297.151
794	BGC0000970.1	0
795	BGC0000887.1	0
796	BGC0000937.1	246.972
797	BGC0001445.1	339.669
798	BGC0000268.1	0
799	BGC0000243.1	0
800	BGC0001870.1	168.517
801	BGC0000365.1	0
802	BGC0000029.1	0
803	BGC0000164.1	0
804	BGC0001168.1	403.035
805	BGC0001199.1	0
806	BGC0001622.1	0
807	BGC0001231.1	0
808	BGC0000118.1	0
809	BGC0000380.1	0
810	BGC0001251.1	195.038
811	BGC0000940.1	447.419
812	BGC0001138.1	0
813	BGC0000046.1	0
814	BGC0000705.1	0
815	BGC0000954.1	0
816	BGC0001047.1	0
817	BGC0000110.1	0
818	BGC0000606.1	248.163
819	BGC0000775.1	0
820	BGC0000075.1	0
821	BGC0000581.1	236.664
822	BGC0000968.1	251.018
823	BGC0000409.1	0
824	BGC0000091.1	0
825	BGC0000994.1	0
826	BGC0001671.1	0
827	BGC0000772.1	0
828	BGC0002007.1	0
829	BGC0001520.1	0
830	BGC0001803.1	253.294
831	BGC0001693.1	0
832	BGC0000738.1	0
833	BGC0001122.1	0
834	BGC0000052.1	0
835	BGC0001546.1	316.82
836	BGC0000321.1	0
837	BGC0000967.1	0
838	BGC0002016.1	0
839	BGC0001928.1	0
840	BGC0001392.1	344.957
841	BGC0001059.1	278.164
842	BGC0000715.1	0
843	BGC0000289.1	0
844	BGC0000777.1	0
845	BGC0001155.1	136.587
846	BGC0000971.1	0
847	BGC0000838.1	0
848	BGC0000105.1	0
849	BGC0000794.1	0
850	BGC0001891.1	0
851	BGC0000885.1	0
852	BGC0000649.1	0
853	BGC0001986.1	0
854	BGC0001013.1	0
855	BGC0000086.1	0
856	BGC0000184.1	0
857	BGC0001502.1	0
858	BGC0000339.1	0
859	BGC0001143.1	0
860	BGC0001720.1	168.428
861	BGC0001500.1	0
862	BGC0001523.1	270.967
863	BGC0001063.1	0
864	BGC0000218.1	0
865	BGC0001631.1	0
866	BGC0001670.1	0
867	BGC0001046.1	0
868	BGC0000768.1	0
869	BGC0001773.1	0
870	BGC0000097.1	0
871	BGC0000244.1	0
872	BGC0000949.1	0
873	BGC0001885.1	0
874	BGC0000103.1	0
875	BGC0000343.1	0
876	BGC0001752.1	0
877	BGC0000312.1	236.658
878	BGC0000652.1	0
879	BGC0001627.1	0
880	BGC0001492.1	0
881	BGC0000803.1	0
882	BGC0001284.1	338.517
883	BGC0000888.1	239.533
884	BGC0001287.1	0
885	BGC0000198.1	0
886	BGC0000397.1	0
887	BGC0001341.1	0
888	BGC0001512.1	0
889	BGC0001729.1	0
890	BGC0000259.1	0
891	BGC0001667.1	0
892	BGC0002021.1	0
893	BGC0000372.1	355.387
894	BGC0001776.1	0
895	BGC0001301.1	0
896	BGC0001759.1	0
897	BGC0001397.1	207.596
898	BGC0000108.1	281.315
899	BGC0000023.1	0
900	BGC0002003.1	162.592
901	BGC0000997.1	0
902	BGC0001186.1	0
903	BGC0000529.1	152.823
904	BGC0000147.1	0
905	BGC0001281.1	0
906	BGC0001479.1	269.969
907	BGC0001459.1	0
908	BGC0001800.1	0
909	BGC0000101.1	0
910	BGC0000273.1	0
911	BGC0000786.1	0
912	BGC0001978.1	239.533
913	BGC0000335.1	0
914	BGC0001604.1	130.115
915	BGC0000702.1	0
916	BGC0000288.1	0
917	BGC0000442.1	210.278
918	BGC0000275.1	0
919	BGC0001127.1	0
920	BGC0001364.1	0
921	BGC0001202.1	0
922	BGC0001410.1	0
923	BGC0001149.1	0
924	BGC0001455.1	0
925	BGC0000160.1	158.221
926	BGC0001609.1	0
927	BGC0000812.1	0
928	BGC0002025.1	0
929	BGC0000002.1	0
930	BGC0000868.1	0
931	BGC0000959.1	0
932	BGC0000377.1	0
933	BGC0000908.1	475.407
934	BGC0000507.1	210.029
935	BGC0001475.1	163.511
936	BGC0001185.1	0
937	BGC0001922.1	0
938	BGC0001562.1	0
939	BGC0000654.1	112.637
940	BGC0001094.1	0
941	BGC0000127.1	0
942	BGC0000422.1	0
943	BGC0000928.1	0
944	BGC0000296.1	0
945	BGC0001328.1	0
946	BGC0000104.1	0
947	BGC0001706.1	0
948	BGC0000161.1	0
949	BGC0001004.1	0
950	BGC0000320.1	432.036
951	BGC0001654.1	0
952	BGC0000222.1	0
953	BGC0001028.1	0
954	BGC0000509.1	272.371
955	BGC0000350.1	0
956	BGC0001119.1	0
957	BGC0000664.1	262.258
958	BGC0001711.1	0
959	BGC0000958.1	120.216
960	BGC0000616.1	153.681
961	BGC0000825.1	0
962	BGC0000208.1	0
963	BGC0000467.1	0
964	BGC0000641.1	0
965	BGC0000153.1	0
966	BGC0001189.1	0
967	BGC0000436.1	0
968	BGC0000399.1	0
969	BGC0000378.1	0
970	BGC0001895.1	0
971	BGC0000818.1	0
972	BGC0000419.1	0
973	BGC0000849.1	84.6522
974	BGC0001949.1	0
975	BGC0001571.1	0
976	BGC0000689.1	0
977	BGC0002026.1	0
978	BGC0001111.1	0
979	BGC0000166.1	0
980	BGC0000231.1	278.622
981	BGC0000334.1	296.169
982	BGC0001532.1	0
983	BGC0001130.1	0
984	BGC0001072.1	0
985	BGC0000203.1	0
986	BGC0000114.1	0
987	BGC0001956.1	0
988	BGC0000342.1	0
989	BGC0001663.1	0
990	BGC0001993.1	0
991	BGC0001828.1	0
992	BGC0001244.1	354.443
993	BGC0001044.1	0
994	BGC0001696.1	211.802
995	BGC0001761.1	0
996	BGC0001896.1	0
997	BGC0001114.1	0
998	BGC0001961.1	0
999	BGC0001305.1	188.643
1000	BGC0001625.1	0
1001	BGC0000458.1	0
1002	BGC0000716.1	0
1003	BGC0001904.1	0
1004	BGC0001050.1	0
1005	BGC0000106.1	0
1006	BGC0001335.1	0
1007	BGC0001665.1	0
1008	BGC0001435.1	0
1009	BGC0000174.1	0
1010	BGC0000079.1	0
1011	BGC0000355.1	0
1012	BGC0001071.1	0
1013	BGC0001766.1	0
1014	BGC0000789.1	0
1015	BGC0001358.1	180.314
1016	BGC0001762.1	0
1017	BGC0001818.1	0
1018	BGC0001006.1	0
1019	BGC0000993.1	0
1020	BGC0001860.1	57.0088
1021	BGC0001379.1	341.235
1022	BGC0000869.1	0
1023	BGC0001462.1	0
1024	BGC0000585.1	0
1025	BGC0002035.1	189.396
1026	BGC0001124.1	0
1027	BGC0000123.1	0
1028	BGC0001197.1	0
1029	BGC0000895.1	0
1030	BGC0000662.1	0
1031	BGC0000841.1	0
1032	BGC0001797.1	0
1033	BGC0000615.1	57.0088
1034	BGC0000016.1	330.822
1035	BGC0000983.1	0
1036	BGC0000866.1	0
1037	BGC0000047.1	0
1038	BGC0000057.1	0
1039	BGC0001150.1	0
1040	BGC0001470.1	0
1041	BGC0001635.1	283.981
1042	BGC0001540.1	0
1043	BGC0000904.1	0
1044	BGC0000695.1	0
1045	BGC0001233.1	0
1046	BGC0000584.1	0
1047	BGC0000352.1	475.186
1048	BGC0000230.1	0
1049	BGC0000605.1	252.365
1050	BGC0000009.1	0
1051	BGC0000180.1	0
1052	BGC0000003.1	0
1053	BGC0001102.1	0
1054	BGC0001012.1	0
1055	BGC0000235.1	0
1056	BGC0001434.1	206.599
1057	BGC0001974.1	293.585
1058	BGC0001014.1	0
1059	BGC0001206.1	0
1060	BGC0001318.1	0
1061	BGC0000219.1	0
1062	BGC0001745.1	127
1063	BGC0001041.1	202.502
1064	BGC0000388.1	0
1065	BGC0000144.1	0
1066	BGC0000964.1	0
1067	BGC0000488.1	266.668
1068	BGC0000783.1	0
1069	BGC0000470.1	0
1070	BGC0001687.1	0
1071	BGC0000019.1	0
1072	BGC0000246.1	0
1073	BGC0001780.1	0
1074	BGC0000315.1	0
1075	BGC0001683.1	0
1076	BGC0001985.1	0
1077	BGC0001037.1	0
1078	BGC0000764.1	0
1079	BGC0000194.1	0
1080	BGC0001543.1	0
1081	BGC0000847.1	0
1082	BGC0001866.1	217.417
1083	BGC0000224.1	0
1084	BGC0000978.1	0
1085	BGC0001476.1	0
1086	BGC0001617.1	0
1087	BGC0001061.1	0
1088	BGC0001025.1	0
1089	BGC0001790.1	0
1090	BGC0000751.1	0
1091	BGC0001387.1	0
1092	BGC0000527.1	213.916
1093	BGC0000025.1	0
1094	BGC0000926.1	0
1095	BGC0001011.1	0
1096	BGC0001093.1	0
1097	BGC0001882.1	0
1098	BGC0000236.1	0
1099	BGC0002024.1	0
1100	BGC0001212.1	0
1101	BGC0000703.1	0
1102	BGC0000609.1	0
1103	BGC0000872.1	0
1104	BGC0000120.1	0
1105	BGC0000266.1	0
1106	BGC0001420.1	0
1107	BGC0000769.1	0
1108	BGC0000414.1	0
1109	BGC0001488.1	0
1110	BGC0001716.1	0
1111	BGC0002019.1	0
1112	BGC0000752.1	0
1113	BGC0000518.1	244.059
1114	BGC0000252.1	0
1115	BGC0000018.1	0
1116	BGC0000090.1	0
1117	BGC0000088.1	0
1118	BGC0001378.1	0
1119	BGC0001827.1	0
1120	BGC0001452.1	0
1121	BGC0000272.1	0
1122	BGC0000973.1	0
1123	BGC0000262.1	0
1124	BGC0000721.1	0
1125	BGC0001823.1	0
1126	BGC0000099.1	0
1127	BGC0001484.1	0
1128	BGC0000416.1	0
1129	BGC0001182.1	0
1130	BGC0001048.1	213.202
1131	BGC0000175.1	0
1132	BGC0000502.1	318.752
1133	BGC0000925.1	0
1134	BGC0000494.1	459.456
1135	BGC0000433.1	0
1136	BGC0001881.1	0
1137	BGC0001886.1	0
1138	BGC0000972.1	316.544
1139	BGC0001756.1	0
1140	BGC0000694.1	0
1141	BGC0001587.1	0
1142	BGC0000461.1	0
1143	BGC0000593.1	343.278
1144	BGC0001877.1	0
1145	BGC0001521.1	0
1146	BGC0000639.1	243.887
1147	BGC0001940.1	0
1148	BGC0001715.1	0
1149	BGC0000145.1	0
1150	BGC0001575.1	0
1151	BGC0000776.1	0
1152	BGC0000182.1	0
1153	BGC0001884.1	0
1154	BGC0000418.1	0
1155	BGC0001001.1	0
1156	BGC0001376.1	0
1157	BGC0000602.1	379.864
1158	BGC0001503.1	0
1159	BGC0001968.1	0
1160	BGC0000826.1	0
1161	BGC0000879.1	0
1162	BGC0001432.1	0
1163	BGC0001919.1	0
1164	BGC0001559.1	164.475
1165	BGC0000936.1	426.474
1166	BGC0000132.1	0
1167	BGC0001848.1	0
1168	BGC0000102.1	0
1169	BGC0001104.1	0
1170	BGC0000669.1	247.647
1171	BGC0000374.1	0
1172	BGC0001915.1	0
1173	BGC0001947.1	0
1174	BGC0001958.1	0
1175	BGC0001945.1	0
1176	BGC0000116.1	0
1177	BGC0002000.1	0
1178	BGC0001214.1	0
1179	BGC0001909.1	0
1180	BGC0000200.1	0
1181	BGC0000832.1	0
1182	BGC0000115.1	0
1183	BGC0001310.1	0
1184	BGC0001555.1	0
1185	BGC0001799.1	0
1186	BGC0001195.1	0
1187	BGC0000129.1	284.433
1188	BGC0000274.1	0
1189	BGC0001067.1	0
1190	BGC0000844.1	0
1191	BGC0001088.1	307.971
1192	BGC0001120.1	0
1193	BGC0000650.1	164.742
1194	BGC0001914.1	0
1195	BGC0000796.1	0
1196	BGC0001742.1	0
1197	BGC0000223.1	0
1198	BGC0001504.1	0
1199	BGC0000030.1	219.97
1200	BGC0001171.1	360.798
1201	BGC0000495.1	0
1202	BGC0001188.1	0
1203	BGC0000791.1	0
1204	BGC0000520.1	0
1205	BGC0002033.1	0
1206	BGC0001089.1	0
1207	BGC0000503.1	0
1208	BGC0000396.1	0
1209	BGC0000429.1	0
1210	BGC0001390.1	0
1211	BGC0001312.1	0
1212	BGC0002011.1	224.134
1213	BGC0001356.1	372.977
1214	BGC0001987.1	0
1215	BGC0001415.1	60.8112
1216	BGC0000720.1	0
1217	BGC0001372.1	0
1218	BGC0002009.1	0
1219	BGC0001514.1	0
1220	BGC0001778.1	0
1221	BGC0000780.1	0
1222	BGC0000167.1	0
1223	BGC0001564.1	0
1224	BGC0001907.1	243.655
1225	BGC0000792.1	0
1226	BGC0002014.1	0
1227	BGC0000406.1	0
1228	BGC0000239.1	0
1229	BGC0000813.1	0
1230	BGC0001767.1	0
1231	BGC0001246.1	0
1232	BGC0000189.1	0
1233	BGC0000301.1	0
1234	BGC0000068.1	0
1235	BGC0000157.1	0
1236	BGC0001926.1	0
1237	BGC0001967.1	0
1238	BGC0001863.1	264.064
1239	BGC0000814.1	0
1240	BGC0000240.1	0
1241	BGC0000124.1	0
1242	BGC0000882.1	0
1243	BGC0000210.1	0
1244	BGC0001736.1	0
1245	BGC0001726.1	0
1246	BGC0000151.1	0
1247	BGC0001032.1	0
1248	BGC0000165.1	0
1249	BGC0000453.1	0
1250	BGC0000693.1	0
1251	BGC0000929.1	0
1252	BGC0001783.1	0
1253	BGC0000149.1	0
1254	BGC0001144.1	0
1255	BGC0001339.1	0
1256	BGC0001429.1	271.433
1257	BGC0001303.1	0
1258	BGC0001156.1	0
1259	BGC0000263.1	0
1260	BGC0000459.1	0
1261	BGC0001990.1	0
1262	BGC0000279.1	0
1263	BGC0001660.1	135.13
1264	BGC0001399.1	0
1265	BGC0000722.1	0
1266	BGC0001644.1	0
1267	BGC0001984.1	0
1268	BGC0000935.1	0
1269	BGC0000069.1	0
1270	BGC0000917.1	0
1271	BGC0000788.1	0
1272	BGC0001621.1	516.223
1273	BGC0001039.1	0
1274	BGC0000565.1	0
1275	BGC0001751.1	0
1276	BGC0000014.1	0
1277	BGC0000270.1	0
1278	BGC0000806.1	0
1279	BGC0000696.1	0
1280	BGC0001118.1	0
1281	BGC0000038.1	0
1282	BGC0001383.1	193.997
1283	BGC0000405.1	0
1284	BGC0001236.1	0
1285	BGC0000714.1	0
1286	BGC0000464.1	179.605
1287	BGC0001491.1	0
1288	BGC0000136.1	0
1289	BGC0000562.1	0
1290	BGC0000688.1	105.981
1291	BGC0001856.1	0
1292	BGC0001029.1	0
1293	BGC0001411.1	0
1294	BGC0001000.1	0
1295	BGC0001515.1	0
1296	BGC0000226.1	0
1297	BGC0001002.1	0
1298	BGC0001516.1	227.055
1299	BGC0000386.1	0
1300	BGC0000329.1	0
1301	BGC0000385.1	0
1302	BGC0000811.1	313.465
1303	BGC0001740.1	0
1304	BGC0001784.1	0
1305	BGC0000146.1	368.234
1306	BGC0000934.1	0
1307	BGC0000247.1	0
1308	BGC0000256.1	0
1309	BGC0000637.1	0
1310	BGC0001894.1	0
1311	BGC0001999.1	0
1312	BGC0001923.1	0
1313	BGC0001994.1	0
1314	BGC0000140.1	0
1315	BGC0001816.1	0
1316	BGC0000865.1	0
1317	BGC0001614.1	0
1318	BGC0000261.1	0
1319	BGC0000915.1	0
1320	BGC0001213.1	0
1321	BGC0001508.1	0
1322	BGC0000213.1	0
1323	BGC0000898.1	0
1324	BGC0001074.1	0
1325	BGC0000362.1	0
1326	BGC0001065.1	0
1327	BGC0000770.1	0
1328	BGC0000172.1	0
1329	BGC0001058.1	0
1330	BGC0000130.1	0
1331	BGC0001304.1	0
1332	BGC0001427.1	0
1333	BGC0000990.1	0
1334	BGC0002020.1	0
1335	BGC0001963.1	0
1336	BGC0000632.1	194.294
1337	BGC0000158.1	0
1338	BGC0001033.1	0
1339	BGC0001666.1	0
1340	BGC0000413.1	0
1341	BGC0000080.1	0
1342	BGC0001902.1	0
1343	BGC0002008.1	0
1344	BGC0000779.1	0
1345	BGC0001925.1	0
1346	BGC0000795.1	0
1347	BGC0000017.1	0
1348	BGC0001590.1	0
1349	BGC0001017.1	0
1350	BGC0000455.1	0
1351	BGC0001838.1	0
1352	BGC0000401.1	417.247
1353	BGC0001342.1	0
1354	BGC0001228.1	0
1355	BGC0001112.1	0
1356	BGC0000042.1	0
1357	BGC0001658.1	0
1358	BGC0001221.1	0
1359	BGC0001368.1	0
1360	BGC0001152.1	0
1361	BGC0000977.1	0
1362	BGC0000216.1	0
1363	BGC0001656.1	0
1364	BGC0001079.1	0
1365	BGC0000293.1	0
1366	BGC0001023.1	0
1367	BGC0000356.1	246.96
1368	BGC0000831.1	376.246
1369	BGC0001825.1	290.857
1370	BGC0000245.1	0
1371	BGC0000950.1	0
1372	BGC0001412.1	0
1373	BGC0000943.1	68.1469
1374	BGC0001077.1	0
1375	BGC0000093.1	0
1376	BGC0001785.1	0
1377	BGC0000021.1	0
1378	BGC0000332.1	0
1379	BGC0000354.1	0
1380	BGC0000333.1	223.944
1381	BGC0000821.1	147.224
1382	BGC0001659.1	0
1383	BGC0001381.1	0
1384	BGC0001019.1	0
1385	BGC0001509.1	0
1386	BGC0001582.1	0
1387	BGC0000304.1	0
1388	BGC0001393.1	0
1389	BGC0000704.1	0
1390	BGC0001755.1	0
1391	BGC0000173.1	0
1392	BGC0001084.1	298.433
1393	BGC0001135.1	311.463
1394	BGC0001141.1	0
1395	BGC0000249.1	0
1396	BGC0000558.1	288.252
1397	BGC0000434.1	0
1398	BGC0001064.1	0
1399	BGC0001560.1	0
1400	BGC0000326.1	0
1401	BGC0001015.1	0
1402	BGC0000684.1	255
1403	BGC0001765.1	127
1404	BGC0001817.1	0
1405	BGC0000100.1	0
1406	BGC0000394.1	0
1407	BGC0001095.1	0
1408	BGC0001438.1	0
1409	BGC0001299.1	0
1410	BGC0001020.1	0
1411	BGC0001757.1	0
1412	BGC0000829.1	382.544
1413	BGC0000347.1	60.1082
1414	BGC0000138.1	0
1415	BGC0000299.1	0
1416	BGC0001728.1	0
1417	BGC0001725.1	0
1418	BGC0001369.1	0
1419	BGC0000176.1	0
1420	BGC0000227.1	0
1421	BGC0001403.1	354.91
1422	BGC0002004.1	285.387
1423	BGC0000225.1	0
1424	BGC0001330.1	290.272
1425	BGC0001639.1	211.802
1426	BGC0000287.1	0
1427	BGC0001954.1	0
1428	BGC0001477.1	0
1429	BGC0000739.1	254.503
1430	BGC0000369.1	0
1431	BGC0000862.1	0
1432	BGC0000212.1	0
1433	BGC0000152.1	0
1434	BGC0001975.1	0
1435	BGC0000027.1	0
1436	BGC0001874.1	0
1437	BGC0001332.1	0
1438	BGC0001384.1	0
1439	BGC0001695.1	0
1440	BGC0001807.1	0
1441	BGC0000302.1	0
1442	BGC0000592.1	0
1443	BGC0000253.1	0
1444	BGC0000851.1	0
1445	BGC0001971.1	0
1446	BGC0001934.1	0
1447	BGC0000961.1	0
1448	BGC0001966.1	0
1449	BGC0001441.1	0
1450	BGC0000278.1	0
1451	BGC0001055.1	0
1452	BGC0001723.1	0
1453	BGC0001060.1	0
1454	BGC0001623.1	0
1455	BGC0001630.1	0
1456	BGC0001574.1	0
1457	BGC0000962.1	0
1458	BGC0001638.1	428.049
1459	BGC0000036.1	0
1460	BGC0001668.1	225.022
1461	BGC0000707.1	0
1462	BGC0001333.1	0
1463	BGC0001588.1	0
1464	BGC0000187.1	0
1465	BGC0000692.1	0
1466	BGC0001030.1	0
1467	BGC0001890.1	258.11
1468	BGC0001113.1	0
1469	BGC0001709.1	0
1470	BGC0001018.1	0
1471	BGC0001196.1	0
1472	BGC0000331.1	0
1473	BGC0000675.1	278.315
1474	BGC0001413.1	0
1475	BGC0001536.1	0
1476	BGC0000392.1	0
1477	BGC0000142.1	0
1478	BGC0000839.1	0
1479	BGC0000267.1	0
1480	BGC0001430.1	0
1481	BGC0001652.1	0
1482	BGC0000137.1	0
1483	BGC0000083.1	0
1484	BGC0001792.1	0
1485	BGC0000918.1	0
1486	BGC0000074.1	0
1487	BGC0001115.1	0
1488	BGC0001443.1	0
1489	BGC0001724.1	274.357
1490	BGC0001518.1	241.81
1491	BGC0001293.1	0
1492	BGC0001255.1	0
1493	BGC0000699.1	0
1494	BGC0001769.1	0
1495	BGC0000202.1	281.162
1496	BGC0000185.1	0
1497	BGC0001433.1	0
1498	BGC0001331.1	0
1499	BGC0000402.1	0
1500	BGC0000933.1	0
1501	BGC0000045.1	0
1502	BGC0001962.1	0
1503	BGC0000816.1	0
1504	BGC0001440.1	0
1505	BGC0001513.1	0
1506	BGC0001565.1	0
1507	BGC0001852.1	0
1508	BGC0002013.1	0
1509	BGC0001204.1	0
1510	BGC0001988.1	0
1511	BGC0000344.1	219.97
1512	BGC0000975.1	0
1513	BGC0000371.1	293.876
1514	BGC0001703.1	0
1515	BGC0000753.1	0
1516	BGC0001159.1	0
1517	BGC0001989.1	515.516
1518	BGC0000109.1	0
1519	BGC0001519.1	0
1520	BGC0001478.1	223.857
1521	BGC0000135.1	0
1522	BGC0000698.1	0
1523	BGC0000190.1	0
1524	BGC0000819.1	0
1525	BGC0000982.1	0
1526	BGC0000204.1	0
1527	BGC0001191.1	0
1528	BGC0000555.1	192.12
1529	BGC0001749.1	386.162
1530	BGC0000492.1	679.28
1531	BGC0000492.1	972.901
1532	BGC0001839.1	927.324
1533	BGC0000647.1	1388.91
1534	BGC0001839.1	1251.2
1535	BGC0001478.1	760.956
1536	BGC0001849.1	1276.38
1537	BGC0000647.1	725.623
1538	BGC0001217.1	1938.3
1539	BGC0001554.1	1553.58
1540	BGC0001579.1	1409.57
1541	BGC0001839.1	1539.42
1542	BGC0000647.1	1121.23
1543	BGC0001478.1	845.739
1544	BGC0002020.1	845.739
1545	BGC0000492.1	1013.33
1546	BGC0000647.1	1181.22
1547	BGC0001713.1	695.151
1548	BGC0001839.1	1117.77
1549	BGC0001849.1	1623.87
1550	BGC0000650.1	1017.85
1551	BGC0001839.1	1128.85
1552	BGC0000492.1	891.488
1553	BGC0000650.1	1146.35
1554	BGC0001839.1	755.497
1555	BGC0000492.1	1700
1556	BGC0001849.1	1144.3
1557	BGC0000647.1	946.52
1558	BGC0000567.1	1009.32
1559	BGC0001839.1	1058.29
1560	BGC0000650.1	1043.37
1561	BGC0001839.1	1162.36
1562	BGC0000944.1	1127.65
1563	BGC0001839.1	1029.75
1564	BGC0000492.1	1642.89
1565	BGC0000308.1	1378.86
1566	BGC0000858.1	272.949
1567	BGC0001209.1	1075.04
1568	BGC0000919.1	1768.74
1569	BGC0000895.1	1489.9
1570	BGC0000647.1	921.332
1571	BGC0001839.1	1654.59
1572	BGC0000492.1	1653.27
1573	BGC0000650.1	835.766
1574	BGC0000888.1	835.132
1575	BGC0000647.1	931.128
1576	BGC0000568.1	601.34
1577	BGC0000492.1	658.407
1578	BGC0001849.1	1539.42
1579	BGC0001888.1	1159.1
1580	BGC0001888.1	1587.93
1581	BGC0001849.1	1289.09
1582	BGC0000308.1	1615
1583	BGC0000647.1	1080.17
1584	BGC0001478.1	640.859
1585	BGC0001839.1	1394.1
1586	BGC0000647.1	954.123
1587	BGC0000917.1	1632.8
1588	BGC0000492.1	1422.67
1589	BGC0001849.1	969.593
1590	BGC0001849.1	1030.57
1591	BGC0000647.1	995.862
1592	BGC0000492.1	752.695
1593	BGC0000492.1	1114.76
1594	BGC0000650.1	1437.48
1595	BGC0001839.1	1362.65
1596	BGC0001849.1	878.931
1597	BGC0001839.1	1276.75
1598	BGC0000647.1	1316.81
1599	BGC0001929.1	959.697
1600	BGC0000650.1	1432.45
1601	BGC0001839.1	1269.32
1602	BGC0001356.1	1037.05
1603	BGC0001839.1	1424.86
1604	BGC0000492.1	674.667
1605	BGC0000647.1	1333.17
1606	BGC0001478.1	1254.18
1607	BGC0000929.1	1070.99
1608	BGC0001839.1	1313.85
1609	BGC0000650.1	994.899
1610	BGC0000650.1	819.71
1611	BGC0000492.1	368.995
1612	BGC0001849.1	1116
1613	BGC0000650.1	813.021
1614	BGC0000944.1	1105.52
1615	BGC0001839.1	1262.51
1616	BGC0000647.1	1432.71
1617	BGC0000647.1	1054.82
1618	BGC0001839.1	816.183
1619	BGC0000492.1	1704.31
1620	BGC0001849.1	1682.91
1621	BGC0000492.1	1217.01
1622	BGC0000492.1	854.239
1623	BGC0000647.1	1262.19
1624	BGC0000492.1	710.063
1625	BGC0001478.1	1054.82
1626	BGC0000944.1	824.988
1627	BGC0000492.1	1202.08
1628	BGC0001839.1	1448.31
1629	BGC0000650.1	1065.05
1630	BGC0000492.1	1093.55
1631	BGC0000929.1	1682.3
1632	BGC0000650.1	1217.01
1633	BGC0001839.1	1395.39
1634	BGC0000492.1	1396.53
1635	BGC0001849.1	1168.54
1636	BGC0000920.1	1308.56
1637	BGC0001929.1	1522.14
1638	BGC0001839.1	1547.49
1639	BGC0000650.1	881.748
1640	BGC0001839.1	1454.97
1641	BGC0000647.1	1118
1642	BGC0000944.1	1034.07
1643	BGC0000647.1	1071.81
1644	BGC0000567.1	1190
1645	BGC0001839.1	950.329
1646	BGC0001839.1	1319.55
1647	BGC0000650.1	1362.65
1648	BGC0001849.1	833.997
1649	BGC0000528.1	1199.07
1650	BGC0001839.1	1005.43
1651	BGC0000647.1	1661.31
1652	BGC0000650.1	1277.83
1653	BGC0000647.1	1187.18
1654	BGC0001849.1	1316.81
1655	BGC0000492.1	504.989
1656	BGC0001849.1	1675.83
1657	BGC0001839.1	923.569
1658	BGC0001713.1	1051.39
1659	BGC0000308.1	1383.7
1660	BGC0000944.1	1501.4
1661	BGC0001839.1	1130.85
1662	BGC0000647.1	1012.89
1663	BGC0000492.1	1269.32
1664	BGC0000884.1	1037.56
1665	BGC0001839.1	1243.44
1666	BGC0001238.1	1252.13
1667	BGC0000650.1	874.621
1668	BGC0001839.1	1475.51
1669	BGC0000528.1	950.329
1670	BGC0000644.1	1156.12
1671	BGC0001839.1	1211.06
1672	BGC0001638.1	1399.28
1673	BGC0000492.1	688.146
1674	BGC0001839.1	1327.74
1675	BGC0001478.1	913.201
1676	BGC0000492.1	1975.22
1677	BGC0000492.1	601.041
1678	BGC0001849.1	1615
1679	BGC0001198.1	1544.1
1680	BGC0001839.1	1140.39
1681	BGC0000650.1	1171.64
1682	BGC0000492.1	1611.74
1683	BGC0000528.1	731.198
1684	BGC0001478.1	910.726
1685	BGC0001839.1	1163.57
1686	BGC0000647.1	1220.2
1687	BGC0000650.1	1121.23
1688	BGC0000944.1	965.293
1689	BGC0001839.1	1162.36
1690	BGC0000492.1	1663.48
1691	BGC0001849.1	741.013
1692	BGC0001849.1	1676.06
1693	BGC0001887.1	781.55
1694	BGC0001929.1	1156.12
1695	BGC0001839.1	1610.94
1696	BGC0001356.1	663.871
1697	BGC0000650.1	1105
1698	BGC0000647.1	1075.17
1699	BGC0001839.1	736.122
1700	BGC0000650.1	1099.84
1701	BGC0000492.1	828.478
1702	BGC0001849.1	1016.45
1703	BGC0000917.1	1482.59
1704	BGC0000650.1	1249
1705	BGC0001839.1	1224.78
1706	BGC0000749.1	1240.53
1707	BGC0001579.1	965.414
1708	BGC0000650.1	1095.15
1709	BGC0001579.1	845.739
1710	BGC0001929.1	1801.12
1711	BGC0000650.1	1183.91
1712	BGC0001839.1	1305.79
1713	BGC0000650.1	954.123
1714	BGC0000567.1	716.223
1715	BGC0000929.1	1530.85
1716	BGC0000492.1	769.708
1717	BGC0000492.1	876.943
1718	BGC0001839.1	1264.07
1719	BGC0000528.1	1030.57
1720	BGC0001849.1	1396.69
1721	BGC0001849.1	900.442
1722	BGC0001849.1	1159.17
1723	BGC0001168.1	1630.58
1724	BGC0000650.1	920.826
1725	BGC0001929.1	1250.45
1726	BGC0000644.1	1532.36
1727	BGC0001478.1	761.224
1728	BGC0000492.1	1058.24
1729	BGC0000492.1	863.66
1730	BGC0000644.1	1159.25
1731	BGC0000492.1	857.282
1732	BGC0001839.1	1081.87
1733	BGC0001992.1	1027.06
1734	BGC0001839.1	475.375
1735	BGC0000650.1	1479.59
1736	BGC0000650.1	976.576
1737	BGC0001849.1	1208.08
1738	BGC0001839.1	1137.22
1739	BGC0001638.1	1457.45
1740	BGC0000647.1	1054.82
1741	BGC0001839.1	1038.28
1742	BGC0000650.1	1149.86
1743	BGC0000647.1	1322.29
1744	BGC0001849.1	928.717
1745	BGC0000492.1	544.266
1746	BGC0001839.1	714.872
1747	BGC0001992.1	1101.73
1748	BGC0001839.1	1389.38
1749	BGC0000920.1	1044.5
1750	BGC0001478.1	544.009
1751	BGC0000492.1	905.419
1752	BGC0001839.1	1301.16
1753	BGC0000647.1	933.144
1754	BGC0001478.1	707.487
1755	BGC0000492.1	1009.32
1756	BGC0001356.1	1541.76
1757	BGC0001849.1	931.128
1758	BGC0000647.1	711.161
1759	BGC0001839.1	1545.11
1760	BGC0001531.1	715.439
1761	BGC0000492.1	1177.79
1762	BGC0000783.1	2323.16
1763	BGC0001849.1	1706.36
1764	BGC0000650.1	1199.77
1765	BGC0001839.1	1095.15
1766	BGC0000650.1	875.129
1767	BGC0001579.1	755.497
1768	BGC0001839.1	1137.22
1769	BGC0000600.1	1272.16
1770	BGC0000647.1	841.457
1771	BGC0001992.1	995.88
1772	BGC0001839.1	1140.02
1773	BGC0000510.1	1322.29
1774	BGC0000647.1	915.154
1775	BGC0001733.1	1272.16
1776	BGC0001839.1	1091.84
1777	BGC0000650.1	731.198
1778	BGC0000650.1	1233.68
1779	BGC0001839.1	1844.72
1780	BGC0001168.1	1020
1781	BGC0001650.1	1305.79
1782	BGC0000650.1	1217.01
1783	BGC0001839.1	1441.16
1784	BGC0000492.1	1432.45
1785	BGC0001839.1	797.371
1786	BGC0000647.1	1330.9
1787	BGC0000650.1	910.572
1788	BGC0001839.1	1255.01
1789	BGC0000644.1	1283.47
1790	BGC0001839.1	1249.24
1791	BGC0000492.1	1592.47
1792	BGC0001356.1	1333.17
1793	BGC0001839.1	1243.44
1794	BGC0001839.1	1401.86
1795	BGC0000492.1	810.848
1796	BGC0001849.1	1234.29
1797	BGC0000855.1	453.298
1798	BGC0000600.1	1921.45
1799	BGC0001929.1	1060.46
1800	BGC0001887.1	1791.06
1801	BGC0000650.1	983.946
1802	BGC0001929.1	1672.15
1803	BGC0001478.1	1054.82
1804	BGC0001839.1	957.901
1805	BGC0000567.1	1501.4
1806	BGC0001579.1	858.458
1807	BGC0001579.1	879.247
1808	BGC0000568.1	1041.03
1809	BGC0000650.1	1114.76
1810	BGC0000492.1	1118
1811	BGC0001839.1	797.371
1812	BGC0001887.1	1051.39
1813	BGC0000528.1	694.273
1814	BGC0000650.1	924.287
1815	BGC0001579.1	1009.5
1816	BGC0001478.1	808.707
1817	BGC0001733.1	1328.59
1818	BGC0001839.1	1322.74
1819	BGC0000492.1	706.063
1820	BGC0000650.1	1206.37
1821	BGC0001839.1	1124.44
1822	BGC0000647.1	1130.85
1823	BGC0000650.1	1362.65
1824	BGC0001849.1	881.053
1825	BGC0001849.1	990.158
1826	BGC0001839.1	1051.19
1827	BGC0001638.1	1661.31
1828	BGC0001839.1	1434.97
1829	BGC0000647.1	1472.24
1830	BGC0000647.1	919.416
1831	BGC0001888.1	1626.15
1832	BGC0001849.1	1214.04
1833	BGC0000492.1	1506.2
1834	BGC0001849.1	1373.2
1835	BGC0000650.1	883.346
1836	BGC0001839.1	1269.32
1837	BGC0001849.1	1362.65
1838	BGC0001849.1	1068.43
1839	BGC0000647.1	788.258
1840	BGC0001638.1	1390.18
1841	BGC0001849.1	853.748
1842	BGC0000647.1	932.794
1843	BGC0000492.1	1202.08
1844	BGC0000492.1	1162.36
1845	BGC0001554.1	1330.46
1846	BGC0000647.1	987.611
1847	BGC0001839.1	1578.8
1848	BGC0001356.1	1009.32
1849	BGC0000650.1	1143.56
1850	BGC0001839.1	1174.72
1851	BGC0001844.1	1964.22
1852	BGC0001849.1	1137.22
1853	BGC0000650.1	1193.03
1854	BGC0001839.1	995.487
1855	BGC0000492.1	994.899
1856	BGC0001929.1	1587.93
1857	BGC0001839.1	1704.24
1858	BGC0000492.1	866.833
1859	BGC0000492.1	994.899
1860	BGC0000650.1	660.665
1861	BGC0000920.1	1494.16
1862	BGC0001839.1	858.458
1863	BGC0001579.1	1105
1864	BGC0000492.1	1088.95
1865	BGC0000783.1	2145.3
1866	BGC0000584.1	2048.84
1867	BGC0001839.1	994.899
1868	BGC0000647.1	1130.21
1869	BGC0001849.1	972.869
1870	BGC0000492.1	855.911
1871	BGC0001887.1	1827.01
1872	BGC0001638.1	1608.28
1873	BGC0000647.1	1109.82
1874	BGC0001839.1	839.156
1875	BGC0001839.1	1319.55
1876	BGC0000650.1	1044.5
1877	BGC0001638.1	1537.07
1878	BGC0001839.1	1081.87
1879	BGC0001839.1	1400.48
1880	BGC0000492.1	992.954
1881	BGC0001168.1	1969.73
1882	BGC0001168.1	1432.45
1883	BGC0001168.1	1472.24
1884	BGC0000647.1	1009.32
1885	BGC0000492.1	700.928
1886	BGC0000492.1	1367.95
1887	BGC0001478.1	895.531
1888	BGC0001839.1	1177.79
1889	BGC0000650.1	1291.89
1890	BGC0001849.1	1525.27
1891	BGC0001478.1	883.346
1892	BGC0000650.1	1199.07
1893	BGC0001839.1	1562.71
1894	BGC0001198.1	1825.03
1895	BGC0001929.1	1166.97
1896	BGC0001839.1	938.856
1897	BGC0001992.1	1799.11
1898	BGC0001839.1	942.696
1899	BGC0000650.1	1065.64
1900	BGC0000492.1	961.665
1901	BGC0000647.1	1183.91
1902	BGC0000933.1	1330.46
1903	BGC0000647.1	1061.65
1904	BGC0001839.1	1404.43
1905	BGC0001839.1	1283.03
1906	BGC0000647.1	1146.7
1907	BGC0000944.1	1034.07
1908	BGC0001478.1	890.307
1909	BGC0001849.1	1124.44
1910	BGC0001217.1	1165.46
1911	BGC0001992.1	1394.1
1912	BGC0001839.1	1124.44
1913	BGC0000888.1	1289.09
1914	BGC0000920.1	1392.44
1915	BGC0001839.1	1335.88
1916	BGC0001839.1	841.457
1917	BGC0001839.1	1252.13
1918	BGC0000644.1	1260.75
1919	BGC0000929.1	1551.1
1920	BGC0000479.1	639.112
1921	BGC0002020.1	2188.65
1922	BGC0001238.1	1936.43
1923	BGC0000492.1	887.426
1924	BGC0001849.1	755.497
1925	BGC0001356.1	1162.36
1926	BGC0000647.1	873.174
1927	BGC0001839.1	1071.81
1928	BGC0001929.1	1491.74
1929	BGC0000920.1	1228.83
1930	BGC0000650.1	1199.07
1931	BGC0001713.1	587.037
1932	BGC0001579.1	143.066
1933	BGC0001839.1	1626.15
1934	BGC0000647.1	915.478
1935	BGC0001849.1	1569.63
1936	BGC0000650.1	1098.44
1937	BGC0001849.1	1137.22
1938	BGC0000650.1	1312.36
1939	BGC0001849.1	1449.99
1940	BGC0000888.1	1228.83
1941	BGC0001356.1	1280.65
1942	BGC0000647.1	652.897
1943	BGC0001849.1	1782.98
1944	BGC0000650.1	920.513
1945	BGC0001849.1	1313.33
1946	BGC0000647.1	1140.39
1947	BGC0000492.1	810.848
1948	BGC0001171.1	984.344
1949	BGC0000492.1	907.552
1950	BGC0000783.1	1621.7
1951	BGC0001217.1	1750.26
1952	BGC0000597.1	1661.81
1953	BGC0001839.1	927.241
1954	BGC0000308.1	1417.23
1955	BGC0001849.1	1702.12
1956	BGC0000858.1	428.15
1957	BGC0001747.1	2309.12
1958	BGC0000647.1	1414.68
1959	BGC0001839.1	1243.44
1960	BGC0001839.1	1661.31
1961	BGC0000647.1	957.901
1962	BGC0000650.1	1225.89
1963	BGC0001870.1	543.728
1964	BGC0001839.1	1183.91
1965	BGC0000492.1	1319.55
1966	BGC0000802.1	1807.12
1967	BGC0000492.1	907.552
1968	BGC0000492.1	1726.16
1969	BGC0000647.1	1333.17
1970	BGC0001579.1	1088.53
1971	BGC0000510.1	1217.01
1972	BGC0001356.1	980.268
1973	BGC0001839.1	1343.97
1974	BGC0001478.1	545.804
1975	BGC0000895.1	1470.93
1976	BGC0000920.1	1645.4
1977	BGC0000650.1	1383.7
1978	BGC0001888.1	726.24
1979	BGC0000492.1	788.258
1980	BGC0000944.1	952.094
1981	BGC0001531.1	983.946
1982	BGC0001839.1	1646.02
1983	BGC0000650.1	824.106
1984	BGC0001839.1	1134.04
1985	BGC0000650.1	1335.88
1986	BGC0000866.1	1553.43
1987	BGC0001888.1	652.897
1988	BGC0000650.1	1362.65
1989	BGC0000929.1	1484.46
1990	BGC0000492.1	1427.39
1991	BGC0000492.1	1107.28
1992	BGC0001839.1	1772.82
1993	BGC0000567.1	1094.92
1994	BGC0000647.1	1479.59
1995	BGC0000492.1	1058.24
1996	BGC0001849.1	1434.97
1997	BGC0000650.1	1316.81
1998	BGC0001839.1	1399.28
1999	BGC0000650.1	1165.46
[truncated: 119,300 more rows]

## Sheet: gcf_dataset_distribution
gcf	mibig	isolate_archaeal	isolate_bacterial_complete	isolate_bacterial_draft	isolate_fungal	mag_humangut	mag_chicken	mag_uba	mag_bovine	mag_ocean
1	1	0	0	0	0	0	0	0	0	0
2	2	0	0	0	0	0	0	0	0	0
3	1	0	0	0	0	0	0	0	0	0
4	0	5	6	6	0	0	0	3	0	2
5	1	0	0	0	0	0	0	0	0	0
6	1	0	0	0	0	0	0	0	0	0
7	1	0	0	0	0	0	0	0	0	0
8	1	0	0	0	0	0	0	0	0	0
9	1	0	0	1	0	0	0	0	0	0
10	1	0	0	0	0	0	0	0	0	0
11	1	0	0	0	0	0	0	0	0	0
12	1	0	1	0	0	0	0	0	0	0
13	1	0	2	9	0	0	0	0	0	0
14	2	0	0	0	0	0	0	0	0	0
15	2	0	3	19	0	0	0	0	0	0
16	1	0	0	0	0	0	0	0	0	0
17	7	0	44	746	1	7	0	1	1	0
18	1	0	0	0	0	0	0	0	0	0
19	2	0	0	0	0	0	0	0	0	0
20	1	0	0	0	0	0	0	0	0	0
21	1	0	0	0	0	0	0	0	0	0
22	1	0	0	0	0	0	0	0	0	0
23	0	0	3	6	0	0	0	0	0	0
24	1	0	0	0	0	0	0	0	0	0
25	1	0	0	0	0	0	0	0	0	0
26	1	0	0	0	0	0	0	0	0	0
27	1	0	0	0	0	0	0	0	0	0
28	1	0	6	12	0	0	0	0	0	0
29	1	0	0	4	0	0	0	0	0	0
30	1	0	0	0	0	0	0	0	0	0
31	1	0	0	0	2	0	0	0	0	0
32	2	0	1	2	0	0	0	0	0	0
33	1	0	0	0	0	0	0	0	0	0
34	5	0	0	0	0	0	0	0	0	0
35	2	0	0	0	0	0	0	0	0	0
36	1	0	0	0	0	0	0	0	0	0
37	1	0	0	0	2	0	0	0	0	0
38	1	0	0	0	0	0	0	0	0	0
39	1	0	0	0	0	0	0	0	0	0
40	1	0	0	0	0	0	0	0	0	0
41	1	0	0	0	0	0	0	0	0	0
42	1	0	0	0	0	0	0	0	0	0
43	1	0	0	0	0	0	0	0	0	0
44	2	0	0	0	0	0	0	0	0	0
45	3	0	9	648	0	6	0	1	5	2
46	1	0	0	0	0	0	0	0	0	0
47	10	0	7	224	0	1	0	0	0	0
48	1	0	0	0	0	0	0	0	0	0
49	20	0	8	85	0	1	0	0	0	0
50	1	0	0	0	0	0	0	0	0	0
51	1	0	0	0	0	0	0	0	0	0
52	1	0	0	0	1	0	0	0	0	0
53	1	0	0	0	0	0	0	0	0	0
54	1	0	0	0	0	0	0	0	0	0
55	1	0	0	0	0	0	0	0	0	0
56	1	0	0	0	0	0	0	0	0	0
57	1	0	0	0	0	0	0	0	0	0
58	3	0	2	2	0	0	0	1	0	0
59	1	0	0	0	0	0	0	0	0	0
60	1	0	0	0	0	0	0	0	0	0
61	1	0	0	0	0	0	0	0	0	0
62	1	0	0	0	0	0	0	0	0	0
63	2	0	2	12	0	0	0	0	0	0
64	1	0	0	0	0	0	0	0	0	0
65	1	0	0	0	0	0	0	0	0	0
66	4	0	0	0	0	0	0	0	0	0
67	1	0	0	0	0	0	0	0	0	0
68	1	0	0	0	0	0	0	0	0	0
69	1	0	0	0	0	0	0	0	0	0
70	2	0	0	0	0	0	0	0	0	0
71	16	0	1	86	3	0	0	0	0	0
72	5	0	0	27	0	0	0	0	0	0
73	1	0	0	0	0	0	0	0	0	0
74	1	0	0	0	0	0	0	0	0	0
75	5	0	0	40	0	0	0	0	0	0
76	1	0	0	0	0	0	0	0	0	0
77	2	0	0	0	0	0	0	0	0	0
78	0	0	0	0	2	0	0	0	0	0
79	1	0	0	0	0	0	0	0	0	0
80	1	0	0	0	0	0	0	0	0	0
81	1	0	0	0	0	0	0	0	0	0
82	1	0	0	0	0	0	0	0	0	0
83	1	0	0	0	0	0	0	0	0	0
84	1	0	0	0	0	0	0	0	0	0
85	1	0	0	2	0	0	0	0	0	0
86	1	0	0	0	0	0	0	0	0	0
87	1	0	0	0	0	0	0	0	0	0
88	1	0	0	0	1	0	0	0	0	0
89	1	0	0	0	0	0	0	0	0	0
90	1	0	0	0	0	0	0	0	0	0
91	0	0	1	5	0	0	0	0	0	0
92	1	0	0	0	0	0	0	0	0	0
93	2	0	0	1	0	0	0	0	0	0
94	0	0	0	0	9	0	0	0	0	0
95	1	0	0	0	0	0	0	0	0	0
96	1	0	0	0	0	0	0	0	0	0
97	1	0	0	0	0	0	0	0	0	0
98	0	0	0	5	0	0	0	0	0	0
99	1	0	0	1	0	0	0	0	0	0
100	2	0	0	0	0	0	0	0	0	0
101	1	0	0	0	0	0	0	0	0	0
102	1	0	0	1	0	0	0	0	0	0
103	1	0	0	0	0	0	0	0	0	0
104	2	0	0	0	0	0	0	0	0	0
105	1	0	0	0	0	0	0	0	0	0
106	1	0	329	3695	26	2	0	3	0	2
107	1	0	0	0	0	0	0	0	0	0
108	2	0	0	0	0	0	0	0	0	0
109	3	0	21	86	0	1	0	7	0	4
110	1	0	0	0	0	0	0	0	0	0
111	1	0	0	0	0	0	0	0	0	0
112	0	0	0	0	7	0	0	0	0	0
113	1	0	0	0	1	0	0	0	0	0
114	1	0	0	0	0	0	0	0	0	0
115	1	0	0	0	0	0	0	0	0	0
116	2	0	0	0	0	0	0	0	0	0
117	11	0	0	42	0	1	0	0	0	0
118	1	0	0	0	0	0	0	0	0	0
119	1	0	0	0	0	0	0	0	0	0
120	1	0	0	0	0	0	0	0	0	0
121	1	0	0	0	0	0	0	0	0	0
122	1	0	0	0	0	0	0	0	0	0
123	1	0	0	0	0	0	0	0	0	0
124	1	0	0	0	0	0	0	0	0	0
125	1	0	0	0	1	0	0	0	0	0
126	1	0	0	0	1	0	0	0	0	0
127	1	0	0	2	0	0	0	0	0	0
128	2	0	0	0	0	0	0	0	0	0
129	1	0	0	0	0	0	0	0	0	0
130	1	0	0	0	0	0	0	0	0	0
131	1	0	0	0	0	0	0	0	0	0
132	2	0	0	0	0	0	0	0	0	0
133	1	0	0	0	0	0	0	0	0	0
134	1	0	0	0	0	0	0	0	0	0
135	1	0	0	0	0	0	0	0	0	0
136	1	0	0	0	1	0	0	0	0	0
137	3	0	0	0	0	0	0	0	0	0
138	1	0	0	0	0	0	0	0	0	0
139	1	0	0	0	0	0	0	0	0	0
140	0	0	1	1	0	0	0	0	0	0
141	1	0	0	0	0	0	0	0	0	0
142	1	0	0	0	0	0	0	0	0	0
143	1	0	0	0	0	0	0	0	0	0
144	1	0	0	0	0	0	0	0	0	0
145	1	0	0	0	0	0	0	0	0	0
146	1	0	0	0	0	0	0	0	0	0
147	1	0	0	0	0	0	0	0	0	0
148	1	0	0	0	0	0	0	0	0	0
149	1	0	0	0	0	0	0	0	0	0
150	1	0	1	0	0	0	0	0	0	0
151	1	0	0	0	0	0	0	0	0	0
152	1	0	0	0	4	0	0	0	0	0
153	1	0	0	0	0	0	0	0	0	0
154	1	0	0	0	0	0	0	0	0	0
155	1	0	0	0	0	0	0	0	0	0
156	2	0	0	1	0	0	0	0	0	0
157	1	0	0	0	0	0	0	0	0	0
158	2	0	0	0	0	0	0	0	0	0
159	1	0	0	0	0	0	0	0	0	0
160	1	0	0	0	0	0	0	0	0	0
161	1	0	0	0	0	0	0	0	0	0
162	1	0	0	0	0	0	0	0	0	0
163	1	0	0	0	0	0	0	0	0	0
164	1	0	0	0	0	0	0	0	0	0
165	2	0	0	0	0	0	0	0	0	0
166	3	0	0	0	0	0	0	0	0	0
167	1	0	0	0	2	0	0	0	0	0
168	1	0	0	0	0	0	0	0	0	0
169	1	0	0	0	0	0	0	0	0	0
170	1	0	0	0	1	0	0	0	0	0
171	2	0	0	0	0	0	0	0	0	0
172	1	0	0	0	0	0	0	0	0	0
173	1	0	0	0	0	0	0	0	0	0
174	2	0	0	0	0	0	0	0	0	0
175	3	0	0	0	0	0	0	0	0	0
176	1	0	0	0	0	0	0	0	0	0
177	3	0	0	0	0	0	0	0	0	0
178	0	0	2	3	0	0	0	0	0	0
179	1	0	0	0	1	0	0	0	0	0
180	1	0	0	0	0	0	0	0	0	0
181	2	0	0	0	0	0	0	0	0	0
182	1	0	0	0	0	0	0	0	0	0
183	1	0	0	0	0	0	0	0	0	0
184	1	0	0	0	0	0	0	0	0	0
185	1	0	0	0	0	0	0	0	0	0
186	1	0	0	0	0	0	0	0	0	0
187	1	0	0	0	0	0	0	0	0	0
188	1	0	0	0	0	0	0	0	0	0
189	1	0	0	0	0	0	0	0	0	0
190	1	0	0	0	0	0	0	0	0	0
191	1	0	0	0	0	0	0	0	0	0
192	1	0	0	0	0	0	0	0	0	0
193	1	0	0	0	0	0	0	0	0	0
194	5	0	9	20	0	2	0	0	0	0
195	1	0	0	0	0	0	0	0	0	0
196	2	0	0	0	0	0	0	0	0	0
197	1	0	0	0	0	0	0	0	0	0
198	1	0	0	0	1	0	0	0	0	0
199	1	0	0	0	0	0	0	0	0	0
200	1	0	0	0	0	0	0	0	0	0
201	1	0	0	0	0	0	0	0	0	0
202	4	0	0	4	0	0	0	0	0	0
203	1	0	0	0	0	0	0	0	0	0
204	1	0	0	0	0	0	0	0	0	0
205	1	0	0	0	0	0	0	0	0	0
206	1	0	0	0	0	0	0	0	0	0
207	1	0	0	0	0	0	0	0	0	0
208	1	0	0	0	0	0	0	0	0	0
209	2	0	0	0	0	0	0	0	0	0
210	2	0	0	0	0	0	0	0	0	0
211	1	0	0	0	0	0	0	0	0	0
212	1	0	0	0	0	0	0	0	0	0
213	1	0	0	0	0	0	0	0	0	0
214	1	0	0	0	0	0	0	0	0	0
215	1	0	0	0	1	0	0	0	0	0
216	1	0	0	0	0	0	0	0	0	0
217	2	0	0	0	0	0	0	0	0	0
218	1	0	0	0	0	0	0	0	0	0
219	2	0	0	0	0	0	0	0	0	0
220	1	0	0	0	0	0	0	0	0	0
221	1	0	0	0	0	0	0	0	0	0
222	0	1	3	94	2	3	0	8	0	0
223	1	0	0	0	0	0	0	0	0	0
224	1	0	0	0	0	0	0	0	0	0
225	2	0	0	1	0	0	0	0	0	0
226	1	0	0	0	0	0	0	0	0	0
227	2	0	0	0	0	0	0	0	0	0
228	1	0	0	0	0	0	0	0	0	0
229	1	0	0	0	0	0	0	0	0	0
230	1	0	0	0	1	0	0	0	0	0
231	1	0	0	0	0	0	0	0	0	0
232	1	0	0	0	0	0	0	0	0	0
233	2	0	0	0	0	0	0	0	0	0
234	1	0	0	0	0	0	0	0	0	0
235	3	0	507	8226	0	7	0	51	0	7
236	1	0	1	0	0	0	0	0	0	0
237	1	0	0	0	0	0	0	0	0	0
238	1	5	43	264	0	2	0	7	0	3
239	1	0	0	0	0	0	0	0	0	0
240	1	0	0	0	0	0	0	0	0	0
241	1	0	0	0	0	0	0	0	0	0
242	1	0	0	0	0	0	0	0	0	0
243	1	0	0	0	0	0	0	0	0	0
244	3	0	0	0	444	0	0	0	0	0
245	0	0	0	63	0	0	0	0	0	0
246	1	0	0	0	0	0	0	0	0	0
247	1	0	0	0	0	0	0	0	0	0
248	1	0	1	2	0	0	0	0	0	0
249	2	0	0	0	0	0	0	0	0	0
250	0	0	0	0	3	0	0	0	0	0
251	3	0	0	0	0	0	0	0	0	0
252	1	0	0	0	0	0	0	0	0	0
253	1	0	0	0	0	0	0	0	0	0
254	1	0	0	0	0	0	0	0	0	0
255	1	0	0	0	0	0	0	0	0	0
256	1	0	0	0	0	0	0	0	0	0
257	1	0	0	0	0	0	0	0	0	0
258	1	0	0	0	7	0	0	0	0	0
259	1	0	0	0	0	0	0	0	0	0
260	1	0	0	0	0	0	0	0	0	0
261	1	0	0	0	0	0	0	0	0	0
262	1	0	0	0	0	0	0	0	0	0
263	1	0	0	0	0	0	0	0	0	0
264	1	0	0	0	0	0	0	0	0	0
265	1	0	0	0	0	0	0	0	0	0
266	1	0	0	0	0	0	0	0	0	0
267	1	0	0	0	0	0	0	0	0	0
268	1	0	0	0	0	0	0	0	0	0
269	1	0	0	0	0	0	0	0	0	0
270	4	0	0	0	400	0	0	0	0	0
271	1	0	0	0	0	0	0	0	0	0
272	1	0	0	0	0	0	0	0	0	0
273	1	0	0	0	0	0	0	0	0	0
274	1	0	1	1	0	0	0	0	0	0
275	1	0	0	0	0	0	0	0	0	0
276	1	0	0	0	0	0	0	0	0	0
277	1	0	0	0	0	0	0	0	0	0
278	1	0	0	0	0	0	0	0	0	0
279	1	0	0	0	0	0	0	0	0	0
280	1	0	0	0	0	0	0	0	0	0
281	2	0	0	0	0	0	0	0	0	0
282	1	0	0	0	0	0	0	0	0	0
283	1	0	0	0	0	0	0	0	0	0
284	1	0	0	0	0	0	0	0	0	0
285	1	0	0	0	0	0	0	0	0	0
286	1	0	0	0	0	0	0	0	0	0
287	1	0	0	0	0	0	0	0	0	0
288	1	0	0	0	0	0	0	0	0	0
289	1	0	0	0	0	0	0	0	0	0
290	1	0	0	0	0	0	0	0	0	0
291	1	0	0	0	1	0	0	0	0	0
292	1	0	0	0	1	0	0	0	0	0
293	1	0	0	0	0	0	0	0	0	0
294	0	0	5	0	0	0	0	0	0	0
295	1	0	0	0	0	0	0	0	0	0
296	1	0	0	0	0	0	0	0	0	0
297	1	0	0	0	0	0	0	0	0	0
298	1	0	0	0	0	0	0	0	0	0
299	1	0	0	0	0	0	0	0	0	0
300	1	0	0	0	1	0	0	0	0	0
301	1	0	0	0	0	0	0	0	0	0
302	2	0	1	2	0	0	0	0	0	0
303	1	0	0	0	0	0	0	0	0	0
304	1	0	0	0	0	0	0	0	0	0
305	1	0	0	0	0	0	0	0	0	0
306	1	0	0	0	0	0	0	0	0	0
307	1	0	0	0	0	0	0	0	0	0
308	1	0	0	0	0	0	0	0	0	0
309	1	0	0	0	0	0	0	0	0	0
310	1	0	0	0	1	0	0	0	0	0
311	1	0	0	0	0	0	0	0	0	0
312	2	0	0	0	0	0	0	0	0	0
313	1	0	0	1	0	0	0	0	0	0
314	1	0	0	0	0	0	0	0	0	0
315	1	0	0	0	0	0	0	0	0	0
316	1	0	0	0	0	0	0	0	0	0
317	1	0	0	0	0	0	0	0	0	0
318	1	0	0	0	0	0	0	0	0	0
319	1	0	0	0	0	0	0	0	0	0
320	1	0	0	0	0	0	0	0	0	0
321	1	0	0	0	0	0	0	0	0	0
322	1	0	0	1	0	0	0	0	0	0
323	2	0	0	0	0	0	0	0	0	0
324	1	0	0	0	0	0	0	0	0	0
325	1	0	0	0	0	0	0	0	0	0
326	1	0	0	0	0	0	0	0	0	0
327	1	0	0	0	0	0	0	0	0	0
328	1	0	0	0	0	0	0	0	0	0
329	1	0	0	0	0	0	0	0	0	0
330	1	0	11	308	0	1	0	0	0	0
331	1	0	0	0	0	0	0	0	0	0
332	1	0	0	0	0	0	0	0	0	0
333	1	0	0	0	0	0	0	0	0	0
334	1	0	0	0	0	0	0	0	0	0
335	1	0	0	0	0	0	0	0	0	0
336	1	0	0	0	0	0	0	0	0	0
337	1	0	0	0	0	0	0	0	0	0
338	2	0	0	0	0	0	0	0	0	0
339	1	0	2	1	0	0	0	0	0	0
340	1	0	0	0	0	0	0	0	0	0
341	1	0	0	0	0	0	0	0	0	0
342	1	0	1	0	0	0	0	0	0	0
343	1	0	0	0	0	0	0	0	0	0
344	1	0	1	0	0	0	0	0	0	0
345	1	0	0	0	0	0	0	0	0	0
346	2	0	0	0	0	0	0	0	0	0
347	6	0	1	16	0	0	0	0	0	0
348	2	0	0	0	0	0	0	0	0	0
349	1	0	0	0	0	0	0	0	0	0
350	1	0	0	0	0	0	0	0	0	0
351	4	0	0	0	0	0	0	0	0	0
352	2	0	1	6	0	0	0	0	0	0
353	2	0	0	0	0	0	0	0	0	0
354	1	0	1	5	0	0	0	0	0	0
355	0	0	0	0	65	0	0	0	0	0
356	1	0	0	0	0	0	0	0	0	0
357	1	0	0	0	0	0	0	0	0	0
358	1	0	0	0	0	0	0	0	0	0
359	1	0	0	0	0	0	0	0	0	0
360	1	0	0	0	0	0	0	0	0	0
361	1	0	0	0	0	0	0	0	0	0
362	2	0	0	2	0	0	0	0	0	0
363	1	0	0	0	0	0	0	0	0	0
364	1	0	0	0	1	0	0	0	0	0
365	1	0	0	0	0	0	0	0	0	0
366	1	0	0	0	0	0	0	0	0	0
367	1	0	0	0	0	0	0	0	0	0
368	1	0	0	0	0	0	0	0	0	0
369	1	0	0	0	0	0	0	0	0	0
370	1	0	0	0	0	0	0	0	0	0
371	1	0	0	0	0	0	0	0	0	0
372	1	0	0	0	0	0	0	0	0	0
373	1	0	0	0	1	0	0	0	0	0
374	2	0	78	1403	0	1	0	0	0	0
375	1	0	0	0	0	0	0	0	0	0
376	2	0	0	0	0	0	0	0	0	0
377	1	0	0	0	0	0	0	0	0	0
378	1	0	0	0	0	0	0	0	0	0
379	1	0	0	0	0	0	0	0	0	0
380	1	0	0	0	0	0	0	0	0	0
381	1	0	0	0	0	0	0	0	0	0
382	1	0	0	0	0	0	0	0	0	0
383	2	0	0	0	0	0	0	0	0	0
384	1	0	0	0	0	0	0	0	0	0
385	1	0	0	0	0	0	0	0	0	0
386	0	0	0	80	0	0	0	0	0	0
387	1	0	0	0	0	0	0	0	0	0
388	1	0	0	6	0	0	0	0	0	0
389	1	0	0	0	0	0	0	0	0	0
390	1	0	0	0	0	0	0	0	0	0
391	1	0	0	0	1	0	0	0	0	0
392	1	0	0	0	0	0	0	0	0	0
393	1	0	0	0	0	0	0	0	0	0
394	1	0	0	0	0	0	0	0	0	0
395	1	0	0	10	15	0	0	0	0	0
396	1	0	0	0	0	0	0	0	0	0
397	1	0	0	0	0	0	0	0	0	0
398	1	0	0	0	0	0	0	0	0	0
399	0	0	3	24	0	0	0	0	0	0
400	1	0	0	0	0	0	0	0	0	0
401	1	0	0	1	0	0	0	0	0	0
402	1	0	0	0	2	0	0	0	0	0
403	1	0	0	0	0	0	0	0	0	0
404	1	0	0	0	0	0	0	0	0	0
405	1	0	0	0	0	0	0	0	0	0
406	1	0	0	0	0	0	0	0	0	0
407	1	0	0	0	0	0	0	0	0	0
408	1	0	0	0	2	0	0	0	0	0
409	1	0	0	0	0	0	0	0	0	0
410	1	0	0	0	0	0	0	0	0	0
411	1	0	0	0	0	0	0	0	0	0
412	1	0	0	0	0	0	0	0	0	0
413	2	0	0	0	0	0	0	0	0	0
414	1	0	0	0	0	0	0	0	0	0
415	5	0	1	200	0	1	0	0	0	0
416	1	0	0	0	0	0	0	0	0	0
417	1	0	0	0	0	0	0	0	0	0
418	1	0	0	0	0	0	0	0	0	0
419	2	0	0	8	0	0	0	0	0	0
420	1	0	0	0	0	0	0	0	0	0
421	1	0	0	0	0	0	0	0	0	0
422	1	0	1	3	0	0	0	0	0	0
423	1	0	0	0	0	0	0	0	0	0
424	1	0	0	0	0	0	0	0	0	0
425	1	0	0	0	0	0	0	0	0	0
426	1	0	0	0	0	0	0	0	0	0
427	1	0	0	0	0	0	0	0	0	0
428	1	0	0	0	0	0	0	0	0	0
429	1	0	1	0	0	0	0	0	0	0
430	1	0	0	0	0	0	0	0	0	0
431	1	0	0	0	0	0	0	0	0	0
432	1	0	0	0	0	0	0	0	0	0
433	1	0	0	0	0	0	0	0	0	0
434	1	0	0	0	2	0	0	0	0	0
435	3	0	0	0	0	0	0	0	0	0
436	1	0	0	0	3	0	0	0	0	0
437	1	0	0	0	0	0	0	0	0	0
438	1	0	0	0	0	0	0	0	0	0
439	1	0	0	8	0	0	0	0	0	0
440	1	0	0	0	0	0	0	0	0	0
441	1	0	0	0	0	0	0	0	0	0
442	1	0	0	0	0	0	0	0	0	0
443	1	0	0	0	0	0	0	0	0	0
444	2	0	0	0	0	0	0	0	0	0
445	1	0	0	0	0	0	0	0	0	0
446	1	0	0	0	0	0	0	0	0	0
447	1	0	0	0	0	0	0	0	0	0
448	1	0	0	0	0	0	0	0	0	0
449	2	0	0	0	0	0	0	0	0	0
450	1	0	0	0	0	0	0	0	0	0
451	1	0	0	0	0	0	0	0	0	0
452	1	0	0	0	0	0	0	0	0	0
453	1	0	0	0	0	0	0	0	0	0
454	1	0	0	0	0	0	0	0	0	0
455	1	0	0	0	0	0	0	0	0	0
456	1	0	0	0	0	0	0	0	0	0
457	2	0	0	0	0	0	0	0	0	0
458	1	0	0	0	0	0	0	0	0	0
459	1	0	0	0	0	0	0	0	0	0
460	1	0	1	4	0	0	0	0	0	0
461	2	0	0	0	0	0	0	0	0	0
462	1	0	0	0	0	0	0	0	0	0
463	1	0	0	0	0	0	0	0	0	0
464	1	0	0	0	0	0	0	0	0	0
465	1	0	0	0	0	0	0	0	0	0
466	1	0	0	1	0	0	0	0	0	0
467	1	0	0	0	0	0	0	0	0	0
468	1	0	0	0	0	0	0	0	0	0
469	3	0	1	7	0	0	0	0	0	0
470	1	0	0	0	0	0	0	0	0	0
471	1	0	0	0	1	0	0	0	0	0
472	1	0	0	0	0	0	0	0	0	0
473	1	0	0	0	0	0	0	0	0	0
474	1	0	0	0	0	0	0	0	0	0
475	1	0	0	0	0	0	0	0	0	0
476	4	0	0	0	0	0	0	0	0	0
477	1	0	0	0	0	0	0	0	0	0
478	1	0	0	0	0	0	0	0	0	0
479	1	0	0	0	1	0	0	0	0	0
480	2	0	0	0	0	0	0	0	0	0
481	1	0	0	0	0	0	0	0	0	0
482	1	0	0	0	0	0	0	0	0	0
483	1	0	0	0	0	0	0	0	0	0
484	1	0	0	14	0	0	0	0	0	0
485	1	0	0	0	0	0	0	0	0	0
486	1	0	0	0	0	0	0	0	0	0
487	1	0	0	0	0	0	0	0	0	0
488	1	0	0	0	0	0	0	0	0	0
489	1	0	0	0	0	0	0	0	0	0
490	1	0	0	0	0	0	0	0	0	0
491	1	0	0	0	0	0	0	0	0	0
492	1	0	0	0	0	0	0	0	0	0
493	1	0	0	0	0	0	0	0	0	0
494	1	0	0	3	0	0	0	0	0	0
495	4	0	202	1747	0	18	0	13	1	0
496	1	0	0	0	0	0	0	0	0	0
497	1	0	0	0	0	0	0	0	0	0
498	1	0	0	0	0	0	0	0	0	0
499	1	0	0	0	0	0	0	0	0	0
500	2	0	0	0	0	0	0	0	0	0
501	1	0	0	0	1	0	0	0	0	0
502	1	0	0	0	0	0	0	0	0	0
503	1	0	0	0	0	0	0	0	0	0
504	2	0	0	0	0	0	0	0	0	0
505	0	0	0	0	6	0	0	0	0	0
506	1	0	0	0	0	0	0	0	0	0
507	2	0	0	0	0	0	0	0	0	0
508	1	0	0	0	0	0	0	0	0	0
509	1	0	0	0	0	0	0	0	0	0
510	2	0	0	0	0	0	0	0	0	0
511	1	0	0	0	0	0	0	0	0	0
512	1	0	0	0	0	0	0	0	0	0
513	1	0	0	0	0	0	0	0	0	0
514	1	0	0	3	0	0	0	0	0	0
515	1	0	0	0	0	0	0	0	0	0
516	2	0	0	0	0	0	0	0	0	0
517	1	0	0	0	0	0	0	0	0	0
518	1	0	0	0	0	0	0	0	0	0
519	1	0	1	0	0	0	0	0	0	0
520	1	0	0	0	0	0	0	0	0	0
521	1	0	0	0	0	0	0	0	0	0
522	5	0	0	0	0	0	0	0	0	0
523	1	0	0	0	0	0	0	0	0	0
524	1	0	0	0	0	0	0	0	0	0
525	0	0	0	0	8	0	0	0	0	0
526	1	0	0	0	0	0	0	0	0	0
527	1	0	0	0	0	0	0	0	0	0
528	0	0	0	0	25	0	0	0	0	0
529	2	0	0	0	0	0	0	0	0	0
530	1	0	0	0	0	0	0	0	0	0
531	1	0	0	0	1	0	0	0	0	0
532	7	0	0	0	0	0	0	0	0	0
533	1	0	0	0	0	0	0	0	0	0
534	1	0	0	0	0	0	0	0	0	0
535	1	0	0	0	0	0	0	0	0	0
536	1	0	0	0	0	0	0	0	0	0
537	1	0	0	0	0	0	0	0	0	0
538	0	0	67	1246	0	1	0	0	0	0
539	1	0	0	0	0	0	0	0	0	0
540	1	0	0	0	0	0	0	0	0	0
541	1	0	0	0	0	0	0	0	0	0
542	5	0	15	166	116	0	0	1	0	0
543	1	0	0	0	4	0	0	0	0	0
544	1	0	0	0	0	0	0	0	0	0
545	1	0	0	0	0	0	0	0	0	0
546	2	0	0	0	0	0	0	0	0	0
547	1	0	0	0	0	0	0	0	0	0
548	0	0	21	371	0	0	0	0	0	0
549	1	0	0	0	0	0	0	0	0	0
550	1	0	0	0	0	0	0	0	0	0
551	1	0	0	0	0	0	0	0	0	0
552	1	0	0	0	0	0	0	0	0	0
553	1	0	0	0	0	0	0	0	0	0
554	1	0	0	0	0	0	0	0	0	0
555	1	0	0	0	0	0	0	0	0	0
556	1	0	0	0	0	0	0	0	0	0
557	1	0	0	0	0	0	0	0	0	0
558	1	0	0	0	0	0	0	0	0	0
559	1	0	0	0	0	0	0	0	0	0
560	1	0	0	0	0	0	0	0	0	0
561	1	0	0	0	0	0	0	0	0	0
562	1	0	0	0	2	0	0	0	0	0
563	1	0	0	0	0	0	0	0	0	0
564	1	0	0	0	0	0	0	0	0	0
565	1	0	0	0	0	0	0	0	0	0
566	1	0	0	0	0	0	0	0	0	0
567	1	0	0	0	0	0	0	0	0	0
568	1	0	0	0	0	0	0	0	0	0
569	1	0	0	0	0	0	0	0	0	0
570	1	0	0	0	0	0	0	0	0	0
571	1	0	0	0	0	0	0	0	0	0
572	1	0	0	0	0	0	0	0	0	0
573	1	0	0	0	0	0	0	0	0	0
574	1	0	0	0	0	0	0	0	0	0
575	1	0	0	0	0	0	0	0	0	0
576	1	0	0	0	0	0	0	0	0	0
577	1	0	0	0	0	0	0	0	0	0
578	1	0	0	0	0	0	0	0	0	0
579	1	0	0	0	0	0	0	0	0	0
580	1	0	0	0	0	0	0	0	0	0
581	1	0	0	0	0	0	0	0	0	0
582	5	0	0	25	0	0	0	0	1	0
583	1	0	0	0	0	0	0	0	0	0
584	2	0	0	0	0	0	0	0	0	0
585	1	0	0	0	0	0	0	0	0	0
586	3	0	0	0	606	0	0	0	0	0
587	1	0	2	0	0	0	0	0	0	0
588	1	0	0	0	0	0	0	0	0	0
589	0	0	1	5	0	0	0	0	0	0
590	1	0	0	0	0	0	0	0	0	0
591	0	0	0	2	0	0	0	0	0	0
592	1	0	0	0	0	0	0	0	0	0
593	1	0	0	0	0	0	0	0	0	0
594	1	0	0	0	0	0	0	0	0	0
595	1	0	0	0	0	0	0	0	0	0
596	1	0	0	0	0	0	0	0	0	0
597	1	0	0	0	0	0	0	0	0	0
598	1	0	0	0	0	0	0	0	0	0
599	1	0	0	0	0	0	0	0	0	0
600	1	0	0	0	0	0	0	0	0	0
601	1	0	0	0	0	0	0	0	0	0
602	1	0	0	0	0	0	0	0	0	0
603	1	0	0	0	0	0	0	0	0	0
604	1	0	0	0	0	0	0	0	0	0
605	1	0	0	0	0	0	0	0	0	0
606	1	0	0	0	0	0	0	0	0	0
607	1	0	0	0	2	0	0	0	0	0
608	1	0	0	0	0	0	0	0	0	0
609	1	0	0	0	0	0	0	0	0	0
610	1	0	0	0	0	0	0	0	0	0
611	2	0	0	0	0	0	0	0	0	0
612	1	0	0	0	0	0	0	0	0	0
613	2	0	0	0	0	0	0	0	0	0
614	1	0	0	0	0	0	0	0	0	0
615	1	0	0	0	0	0	0	0	0	0
616	1	0	0	0	0	0	0	0	0	0
617	1	0	0	0	0	0	0	0	0	0
618	1	0	0	0	0	0	0	0	0	0
619	1	0	0	0	0	0	0	0	0	0
620	1	0	0	0	0	0	0	0	0	0
621	2	0	0	0	0	0	0	0	0	0
622	1	0	0	0	0	0	0	0	0	0
623	2	0	0	0	0	0	0	0	0	0
624	1	0	0	0	2	0	0	0	0	0
625	1	0	0	17	0	0	0	0	0	0
626	1	0	0	0	0	0	0	0	0	0
627	1	0	0	0	0	0	0	0	0	0
628	1	0	0	0	0	0	0	0	0	0
629	1	0	0	0	0	0	0	0	0	0
630	1	0	0	0	6	0	0	0	0	0
631	1	0	0	0	0	0	0	0	0	0
632	1	0	0	0	0	0	0	0	0	0
633	1	0	0	0	0	0	0	0	0	0
634	1	0	0	0	0	0	0	0	0	0
635	0	0	6	6	0	0	0	3	0	0
636	1	0	0	0	0	0	0	0	0	0
637	1	0	0	0	0	0	0	0	0	0
638	1	0	0	0	0	0	0	0	0	0
639	1	0	0	0	0	0	0	0	0	0
640	1	0	1	0	0	0	0	0	0	0
641	1	0	0	0	0	0	0	0	0	0
642	1	0	0	0	0	0	0	0	0	0
643	1	0	0	2	0	0	0	0	0	0
644	1	0	0	0	0	0	0	0	0	0
645	1	0	0	0	0	0	0	0	0	0
646	1	0	0	0	0	0	0	0	0	0
647	2	0	0	0	0	0	0	0	0	0
648	1	0	0	0	0	0	0	0	0	0
649	1	0	0	0	0	0	0	0	0	0
650	1	0	0	0	0	0	0	0	0	0
651	2	0	0	0	0	0	0	0	0	0
652	1	0	0	1	0	0	0	0	0	0
653	1	0	0	0	0	0	0	0	0	0
654	1	0	1	0	0	0	0	0	0	0
655	1	0	0	0	0	0	0	0	0	0
656	0	0	1	5	0	0	0	0	0	0
657	1	0	0	0	0	0	0	0	0	0
658	1	0	0	63	0	0	0	0	0	0
659	2	0	0	0	0	0	0	0	0	0
660	1	0	0	0	0	0	0	0	0	0
661	1	0	0	0	0	0	0	0	0	0
662	1	0	0	0	1	0	0	0	0	0
663	1	0	0	0	0	0	0	0	0	0
664	1	0	0	0	1	0	0	0	0	0
665	0	0	9	134	0	0	0	0	0	0
666	1	0	0	0	0	0	0	0	0	0
667	1	0	0	0	1	0	0	0	0	0
668	1	0	0	0	0	0	0	0	0	0
669	1	0	0	0	0	0	0	0	0	0
670	1	0	0	0	0	0	0	0	0	0
671	1	0	0	0	0	0	0	0	0	0
672	1	0	0	0	0	0	0	0	0	0
673	1	0	0	0	0	0	0	0	0	0
674	2	0	0	0	0	0	0	0	0	0
675	2	0	0	0	0	0	0	0	0	0
676	1	0	137	1521	0	0	0	0	0	0
677	1	0	0	0	0	0	0	0	0	0
678	1	0	0	0	0	0	0	0	0	0
679	1	0	0	20	0	0	0	0	0	0
680	2	0	0	0	0	0	0	0	0	0
681	1	0	0	0	0	0	0	0	0	0
682	1	0	0	0	0	0	0	0	0	0
683	1	0	0	0	0	0	0	0	0	0
684	0	0	7	182	0	0	0	0	0	0
685	1	0	0	0	2	0	0	0	0	0
686	1	0	0	0	0	0	0	0	0	0
687	1	0	0	0	0	0	0	0	0	0
688	1	0	0	0	0	0	0	0	0	0
689	0	0	1	4	0	0	0	0	0	0
690	1	0	0	0	0	0	0	0	0	0
691	1	0	0	0	0	0	0	0	0	0
692	1	0	0	0	0	0	0	0	0	0
693	1	0	0	0	0	0	0	0	0	0
694	2	0	0	0	0	0	0	0	0	0
695	1	0	0	0	0	0	0	0	0	0
696	2	0	0	0	0	0	0	0	0	0
697	1	0	0	0	0	0	0	0	0	0
698	1	0	0	0	0	0	0	0	0	0
699	1	0	0	0	1	0	0	0	0	0
700	1	0	0	0	0	0	0	0	0	0
701	2	0	0	0	0	0	0	0	0	0
702	1	0	0	1	0	0	0	0	0	0
703	1	0	0	0	0	0	0	0	0	0
704	1	0	0	0	4	0	0	0	0	0
705	1	0	0	0	0	0	0	0	0	0
706	3	0	0	0	0	0	0	0	0	0
707	0	0	0	0	62	0	0	0	0	0
708	1	0	0	0	0	0	0	0	0	0
709	0	0	1	27	0	0	0	0	0	0
710	1	0	0	0	0	0	0	0	0	0
711	1	0	0	0	0	0	0	0	0	0
712	1	0	0	0	0	0	0	0	0	0
713	1	0	0	0	0	0	0	0	0	0
714	1	0	0	0	16	0	0	0	0	0
715	1	0	0	0	0	0	0	0	0	0
716	0	0	1	42	0	0	0	0	0	0
717	1	0	0	0	0	0	0	0	0	0
718	1	0	1	2	0	0	0	0	0	0
719	1	0	0	0	0	0	0	0	0	0
720	1	0	0	0	0	0	0	0	0	0
721	1	0	0	0	0	0	0	0	0	0
722	0	0	14	81	0	0	0	0	0	0
723	1	0	0	0	0	0	0	0	0	0
724	0	0	14	17	1	0	0	0	0	0
725	1	0	0	0	0	0	0	0	0	0
726	1	0	0	0	0	0	0	0	0	0
727	1	0	0	0	0	0	0	0	0	0
728	1	0	0	0	0	0	0	0	0	0
729	1	0	0	0	0	0	0	0	0	0
730	1	0	0	0	0	0	0	0	0	0
731	1	0	0	0	0	0	0	0	0	0
732	1	0	0	0	0	0	0	0	0	0
733	1	0	0	0	0	0	0	0	0	0
734	1	0	0	0	0	0	0	0	0	0
735	2	0	0	0	0	0	0	0	0	0
736	1	0	0	0	0	0	0	0	0	0
737	1	0	2	0	0	0	0	0	0	0
738	1	0	0	0	0	0	0	0	0	0
739	0	0	0	6	0	0	0	0	0	0
740	1	0	0	0	0	0	0	0	0	0
741	1	0	0	0	0	0	0	0	0	0
742	1	0	0	0	3	0	0	0	0	0
743	1	0	0	0	0	0	0	0	0	0
744	1	0	0	0	0	0	0	0	0	0
745	1	0	0	2	0	0	0	0	0	0
746	1	0	0	0	0	0	0	0	0	0
747	1	0	0	0	0	0	0	0	0	0
748	2	0	0	0	0	0	0	0	0	0
749	1	0	0	0	0	0	0	0	0	0
750	1	0	0	0	0	0	0	0	0	0
751	1	0	0	0	0	0	0	0	0	0
752	1	0	0	0	0	0	0	0	0	0
753	1	0	0	0	0	0	0	0	0	0
754	1	0	0	0	0	0	0	0	0	0
755	1	0	0	0	0	0	0	0	0	0
756	1	0	0	0	0	0	0	0	0	0
757	1	0	0	0	0	0	0	0	0	0
758	1	0	0	0	0	0	0	0	0	0
759	1	0	0	0	1	0	0	0	0	0
760	1	0	0	0	0	0	0	0	0	0
761	1	0	0	0	0	0	0	0	0	0
762	1	0	0	0	0	0	0	0	0	0
763	1	0	0	0	0	0	0	0	0	0
764	1	0	0	0	0	0	0	0	0	0
765	1	0	0	0	0	0	0	0	0	0
766	1	0	0	11	0	0	0	0	0	0
767	1	0	0	0	0	0	0	0	0	0
768	1	0	0	0	0	0	0	0	0	0
769	1	0	0	0	0	0	0	0	0	0
770	1	0	0	0	0	0	0	0	0	0
771	1	0	0	0	0	0	0	0	0	0
772	2	0	0	0	0	0	0	0	0	0
773	1	0	0	0	0	0	0	0	0	0
774	1	0	0	0	0	0	0	0	0	0
775	1	0	0	0	0	0	0	0	0	0
776	1	0	0	0	0	0	0	0	0	0
777	1	0	0	0	0	0	0	0	0	0
778	1	0	0	0	0	0	0	0	0	0
779	1	0	0	0	0	0	0	0	0	0
780	1	0	0	0	0	0	0	0	0	0
781	1	0	0	0	0	0	0	0	0	0
782	1	0	0	4	0	0	0	0	0	0
783	1	0	0	0	0	0	0	0	0	0
784	1	0	0	0	0	0	0	0	0	0
785	1	0	0	0	0	0	0	0	0	0
786	1	0	0	0	0	0	0	0	0	0
787	1	0	0	0	0	0	0	0	0	0
788	1	0	0	0	0	0	0	0	0	0
789	1	0	0	0	0	0	0	0	0	0
790	1	0	0	0	0	0	0	0	0	0
791	1	0	0	0	0	0	0	0	0	0
792	1	0	0	0	0	0	0	0	0	0
793	2	0	0	0	0	0	0	0	0	0
794	1	0	0	0	0	0	0	0	0	0
795	1	0	0	0	0	0	0	0	0	0
796	1	0	0	1	0	0	0	0	0	0
797	0	0	0	0	2	0	0	0	0	0
798	1	0	0	0	0	0	0	0	0	0
799	1	0	0	0	0	0	0	0	0	0
800	2	0	68	498	0	1	0	29	0	2
801	1	0	0	0	0	0	0	0	0	0
802	1	0	0	0	0	0	0	0	0	0
803	1	0	0	0	0	0	0	0	0	0
804	0	0	0	13	0	0	0	0	0	0
805	1	0	0	0	0	0	0	0	0	0
806	1	0	0	0	0	0	0	0	0	0
807	1	0	0	0	0	0	0	0	0	0
808	1	0	0	0	0	0	0	0	0	0
809	1	0	0	0	0	0	0	0	0	0
810	3	0	0	0	155	0	0	0	0	0
811	0	0	2	7	0	0	0	0	0	0
812	1	0	0	0	0	0	0	0	0	0
813	1	0	0	0	0	0	0	0	0	0
814	1	0	0	0	0	0	0	0	0	0
815	1	0	0	0	0	0	0	0	0	0
816	1	0	0	1	0	0	0	0	0	0
817	1	0	0	0	0	0	0	0	0	0
818	1	0	0	1	0	0	0	0	0	0
819	1	0	0	0	0	0	0	0	0	0
820	1	0	0	0	0	0	0	0	0	0
821	1	0	6	125	0	0	0	0	0	0
822	1	0	0	0	1	0	0	0	0	0
823	1	0	0	0	0	0	0	0	0	0
824	1	0	0	0	0	0	0	0	0	0
825	1	0	0	0	0	0	0	0	0	0
826	1	0	0	0	0	0	0	0	0	0
827	1	0	0	0	0	0	0	0	0	0
828	1	0	0	1	0	0	0	0	0	0
829	1	0	0	0	0	0	0	0	0	0
830	2	0	0	1	0	0	0	0	0	0
831	1	0	0	0	0	0	0	0	0	0
832	1	0	0	0	0	0	0	0	0	0
833	1	0	0	0	1	0	0	0	0	0
834	1	0	0	0	0	0	0	0	0	0
835	0	0	1	10	0	0	0	0	0	0
836	1	0	0	0	0	0	0	0	0	0
837	1	0	0	0	0	0	0	0	0	0
838	1	0	0	0	0	0	0	0	0	0
839	1	0	0	0	0	0	0	0	0	0
840	0	0	3	16	0	0	0	0	0	0
841	1	0	0	1	0	0	0	0	0	0
842	1	0	0	0	0	0	0	0	0	0
843	1	0	0	0	0	0	0	0	0	0
844	1	0	0	0	0	0	0	0	0	0
845	2	0	0	1	0	0	0	0	0	0
846	1	0	0	0	0	0	0	0	0	0
847	1	0	0	0	0	0	0	0	0	0
848	1	0	0	0	0	0	0	0	0	0
849	1	0	0	0	0	0	0	0	0	0
850	1	0	0	0	0	0	0	0	0	0
851	1	0	0	0	0	0	0	0	0	0
852	1	0	0	0	0	0	0	0	0	0
853	1	0	0	0	0	0	0	0	0	0
854	1	0	0	0	0	0	0	0	0	0
855	1	0	0	0	0	0	0	0	0	0
856	1	0	0	0	0	0	0	0	0	0
857	1	0	0	2	0	0	0	0	0	0
858	1	0	0	0	0	0	0	0	0	0
859	1	0	0	0	0	0	0	0	0	0
860	1	0	0	0	5	0	0	0	0	0
861	1	0	0	0	0	0	0	0	0	0
862	2	0	0	0	0	0	0	0	0	0
863	1	0	0	0	0	0	0	0	0	0
864	1	0	0	0	0	0	0	0	0	0
865	1	0	0	0	0	0	0	0	0	0
866	1	0	0	0	0	0	0	0	0	0
867	1	0	0	0	0	0	0	0	0	0
868	1	0	0	0	0	0	0	0	0	0
869	1	0	0	0	0	0	0	0	0	0
870	1	0	0	0	0	0	0	0	0	0
871	1	0	0	0	0	0	0	0	0	0
872	1	0	0	0	0	0	0	0	0	0
873	1	0	0	0	0	0	0	0	0	0
874	1	0	0	0	0	0	0	0	0	0
875	1	0	0	0	0	0	0	0	0	0
876	1	0	0	0	0	0	0	0	0	0
877	1	0	0	0	5	0	0	0	0	0
878	1	0	0	0	0	0	0	0	0	0
879	1	0	0	20	0	0	0	0	0	0
880	1	0	0	0	0	0	0	0	0	0
881	1	0	0	0	0	0	0	0	0	0
882	0	0	0	0	2	0	0	0	0	0
883	2	0	0	0	0	0	0	0	0	0
884	1	0	0	0	0	0	0	0	0	0
885	1	0	0	0	0	0	0	0	0	0
886	1	0	0	0	0	0	0	0	0	0
887	1	0	0	0	0	0	0	0	0	0
888	1	0	0	0	0	0	0	0	0	0
889	1	0	0	0	0	0	0	0	0	0
890	1	0	0	0	0	0	0	0	0	0
891	1	0	0	0	0	0	0	0	0	0
892	1	0	0	0	0	0	0	0	0	0
893	0	0	0	0	14	0	0	0	0	0
894	1	0	0	0	0	0	0	0	0	0
895	1	0	0	0	0	0	0	0	0	0
896	1	0	0	0	0	0	0	0	0	0
897	2	0	0	0	0	0	0	0	0	0
898	2	0	0	0	0	0	0	0	0	0
899	1	0	0	0	0	0	0	0	0	0
900	2	0	0	0	0	0	0	0	0	0
901	1	0	0	0	0	0	0	0	0	0
902	1	0	0	0	0	0	0	0	0	0
903	1	0	0	1	0	0	0	0	0	0
904	1	0	0	0	0	0	0	0	0	0
905	1	0	0	0	0	0	0	0	0	0
906	1	0	0	5079	8	2	0	17	1	2
907	1	0	0	0	0	0	0	0	0	0
908	1	0	0	0	0	0	0	0	0	0
909	1	0	0	0	0	0	0	0	0	0
910	1	0	0	0	0	0	0	0	0	0
911	1	0	0	0	0	0	0	0	0	0
912	2	0	0	0	2	0	0	0	0	0
913	1	0	0	0	0	0	0	0	0	0
914	1	0	0	0	124	0	0	0	0	0
915	1	0	0	0	0	0	0	0	0	0
916	1	0	0	0	0	0	0	0	0	0
917	1	0	0	0	5	0	0	0	0	0
918	1	0	0	0	0	0	0	0	0	0
919	1	0	0	0	0	0	0	0	0	0
920	1	0	0	0	0	0	0	0	0	0
921	1	0	0	0	0	0	0	0	0	0
922	1	0	0	0	0	0	0	0	0	0
923	1	0	0	0	0	0	0	0	0	0
924	1	0	0	0	0	0	0	0	0	0
925	1	0	0	0	1	0	0	0	0	0
926	1	0	0	0	1	0	0	0	0	0
927	1	0	0	0	0	0	0	0	0	0
928	1	0	0	0	0	0	0	0	0	0
929	1	0	0	0	0	0	0	0	0	0
930	1	0	0	0	0	0	0	0	0	0
931	1	0	0	0	0	0	0	0	0	0
932	1	0	0	0	0	0	0	0	0	0
933	0	0	3	13	0	0	0	0	0	0
934	1	0	2	6	0	0	0	0	0	0
935	1	0	0	0	8	0	0	0	0	0
936	1	0	0	0	0	0	0	0	0	0
937	1	0	0	0	0	0	0	0	0	0
938	1	0	0	0	0	0	0	0	0	0
939	1	0	1	0	0	0	0	0	0	0
940	1	0	0	0	0	0	0	0	0	0
941	1	0	0	0	0	0	0	0	0	0
942	1	0	0	0	0	0	0	0	0	0
943	2	0	0	0	0	0	0	0	0	0
944	1	0	0	0	0	0	0	0	0	0
945	1	0	0	0	0	0	0	0	0	0
946	1	0	0	0	0	0	0	0	0	0
947	2	0	0	0	0	0	0	0	0	0
948	1	0	0	0	0	0	0	0	0	0
949	1	0	0	0	0	0	0	0	0	0
950	0	0	3	24	0	0	0	0	0	0
951	1	0	0	0	0	0	0	0	0	0
952	1	0	0	0	0	0	0	0	0	0
953	1	0	0	0	0	0	0	0	0	0
954	1	0	0	2	0	0	0	0	0	0
955	1	0	0	0	0	0	0	0	0	0
956	1	0	0	0	0	0	0	0	0	0
957	1	0	0	2	0	0	0	0	0	0
958	1	0	0	0	0	0	0	0	0	0
959	2	0	0	5	0	0	0	0	0	0
960	2	0	66	232	0	1	0	0	0	0
961	1	0	0	0	0	0	0	0	0	0
962	1	0	0	0	0	0	0	0	0	0
963	1	0	0	0	0	0	0	0	0	0
964	1	0	0	0	0	0	0	0	0	0
965	1	0	0	0	0	0	0	0	0	0
966	1	0	0	0	0	0	0	0	0	0
967	1	0	0	0	0	0	0	0	0	0
968	1	0	0	0	0	0	0	0	0	0
969	1	0	0	0	0	0	0	0	0	0
970	1	0	0	0	0	0	0	0	0	0
971	1	0	0	0	0	0	0	0	0	0
972	1	0	0	0	0	0	0	0	0	0
973	3	0	2	40	0	0	0	0	0	0
974	1	0	0	0	0	0	0	0	0	0
975	1	0	0	0	0	0	0	0	0	0
976	1	0	0	0	0	0	0	0	0	0
977	1	0	0	0	0	0	0	0	0	0
978	1	0	0	0	0	0	0	0	0	0
979	1	0	0	0	0	0	0	0	0	0
980	2	0	0	0	0	0	0	0	0	0
981	1	0	0	0	2	0	0	0	0	0
982	1	0	0	1	0	0	0	0	0	0
983	1	0	0	0	0	0	0	0	0	0
984	1	0	0	0	0	0	0	0	0	0
985	1	0	0	0	0	0	0	0	0	0
986	1	0	0	0	0	0	0	0	0	0
987	1	0	0	0	0	0	0	0	0	0
988	1	0	0	0	0	0	0	0	0	0
989	1	0	0	0	0	0	0	0	0	0
990	1	0	0	1	0	0	0	0	0	0
991	1	0	0	0	0	0	0	0	0	0
992	0	0	0	0	23	0	0	0	0	0
993	1	0	0	0	0	0	0	0	0	0
994	1	0	0	1	0	0	0	0	0	0
995	1	0	0	0	0	0	0	0	0	0
996	1	0	0	0	0	0	0	0	0	0
997	1	0	0	0	0	0	0	0	0	0
998	1	0	0	0	0	0	0	0	0	0
999	1	0	0	0	9	0	0	0	0	0
1000	1	0	0	0	0	0	0	0	0	0
1001	1	0	0	0	0	0	0	0	0	0
1002	1	0	0	0	0	0	0	0	0	0
1003	1	0	0	0	0	0	0	0	0	0
1004	1	0	0	0	0	0	0	0	0	0
1005	1	0	0	0	0	0	0	0	0	0
1006	1	0	0	0	0	0	0	0	0	0
1007	1	0	0	0	0	0	0	0	0	0
1008	1	0	0	0	0	0	0	0	0	0
1009	1	0	0	0	0	0	0	0	0	0
1010	1	0	0	0	0	0	0	0	0	0
1011	1	0	0	0	0	0	0	0	0	0
1012	1	0	0	0	0	0	0	0	0	0
1013	2	0	0	0	0	0	0	0	0	0
1014	1	0	0	0	0	0	0	0	0	0
1015	1	0	0	0	1	0	0	0	0	0
1016	1	0	0	0	0	0	0	0	0	0
1017	2	0	0	0	0	0	0	0	0	0
1018	1	0	0	0	0	0	0	0	0	0
1019	1	0	0	0	0	0	0	0	0	0
1020	2	0	1	0	0	0	0	0	0	0
1021	0	0	0	2	0	0	0	0	0	0
1022	1	0	0	0	0	0	0	0	0	0
1023	1	0	0	0	0	0	0	0	0	0
1024	1	0	0	0	0	0	0	0	0	0
1025	1	0	0	0	1	0	0	0	0	0
1026	1	0	0	0	0	0	0	0	0	0
1027	1	0	0	0	0	0	0	0	0	0
1028	1	0	0	0	0	0	0	0	0	0
1029	1	0	0	0	0	0	0	0	0	0
1030	1	0	0	0	0	0	0	0	0	0
1031	1	0	0	0	0	0	0	0	0	0
1032	1	0	0	0	0	0	0	0	0	0
1033	1	0	1	1	0	0	0	0	0	0
1034	0	0	0	3	0	0	0	0	0	0
1035	1	0	0	0	0	0	0	0	0	0
1036	1	0	0	0	0	0	0	0	0	0
1037	1	0	0	0	0	0	0	0	0	0
1038	1	0	0	0	0	0	0	0	0	0
1039	1	0	0	0	0	0	0	0	0	0
1040	1	0	0	0	0	0	0	0	0	0
1041	1	0	1	0	0	0	0	0	0	0
1042	1	0	0	0	0	0	0	0	0	0
1043	1	0	0	0	0	0	0	0	0	0
1044	1	0	0	0	0	0	0	0	0	0
1045	1	0	0	0	0	0	0	0	0	0
1046	1	0	0	0	0	0	0	0	0	0
1047	0	0	1	10	0	0	0	0	0	0
1048	1	0	0	0	0	0	0	0	0	0
1049	1	0	0	2	0	0	0	0	0	0
1050	1	0	0	0	0	0	0	0	0	0
1051	1	0	0	0	0	0	0	0	0	0
1052	1	0	0	0	0	0	0	0	0	0
1053	1	0	0	0	0	0	0	0	0	0
1054	1	0	0	0	0	0	0	0	0	0
1055	1	0	0	0	0	0	0	0	0	0
1056	2	0	0	0	0	0	0	0	0	0
1057	1	0	0	0	1	0	0	0	0	0
1058	1	0	0	0	0	0	0	0	0	0
1059	1	0	0	0	0	0	0	0	0	0
1060	1	0	0	0	0	0	0	0	0	0
1061	1	0	0	0	0	0	0	0	0	0
1062	1	0	0	1	0	0	0	0	0	0
1063	1	0	1	0	0	0	0	0	0	0
1064	1	0	0	0	0	0	0	0	0	0
1065	1	0	0	0	0	0	0	0	0	0
1066	1	0	0	0	0	0	0	0	0	0
1067	1	0	15	77	0	1	0	0	0	0
1068	1	0	0	0	0	0	0	0	0	0
1069	1	0	0	0	0	0	0	0	0	0
1070	1	0	0	0	0	0	0	0	0	0
1071	1	0	0	0	0	0	0	0	0	0
1072	1	0	0	0	0	0	0	0	0	0
1073	1	0	0	0	0	0	0	0	0	0
1074	1	0	0	0	0	0	0	0	0	0
1075	1	0	0	0	0	0	0	0	0	0
1076	1	0	0	0	0	0	0	0	0	0
1077	1	0	0	0	0	0	0	0	0	0
1078	1	0	0	0	0	0	0	0	0	0
1079	1	0	0	0	0	0	0	0	0	0
1080	1	0	0	0	0	0	0	0	0	0
1081	1	0	0	0	0	0	0	0	0	0
1082	2	0	0	0	1	0	0	0	0	0
1083	1	0	0	1	0	0	0	0	0	0
1084	1	0	0	0	0	0	0	0	0	0
1085	1	0	0	0	0	0	0	0	0	0
1086	1	0	0	0	0	0	0	0	0	0
1087	1	0	0	0	0	0	0	0	0	0
1088	1	0	0	0	0	0	0	0	0	0
1089	1	0	0	0	0	0	0	0	0	0
1090	1	0	0	0	0	0	0	0	0	0
1091	1	0	0	0	0	0	0	0	0	0
1092	1	0	0	1	0	0	0	0	0	0
1093	1	0	0	0	0	0	0	0	0	0
1094	1	0	0	0	0	0	0	0	0	0
1095	1	0	0	0	0	0	0	0	0	0
1096	1	0	0	0	0	0	0	0	0	0
1097	1	0	0	0	0	0	0	0	0	0
1098	1	0	0	0	0	0	0	0	0	0
1099	1	0	0	0	0	0	0	0	0	0
1100	1	0	0	0	0	0	0	0	0	0
1101	1	0	0	0	0	0	0	0	0	0
1102	1	0	0	0	0	0	0	0	0	0
1103	1	0	0	0	0	0	0	0	0	0
1104	1	0	0	0	0	0	0	0	0	0
1105	1	0	0	0	0	0	0	0	0	0
1106	1	0	0	0	0	0	0	0	0	0
1107	1	0	0	0	0	0	0	0	0	0
1108	1	0	0	0	0	0	0	0	0	0
1109	1	0	0	0	0	0	0	0	0	0
1110	1	0	0	0	0	0	0	0	0	0
1111	1	0	0	0	0	0	0	0	0	0
1112	1	0	0	0	0	0	0	0	0	0
1113	1	0	0	1	0	0	0	0	0	0
1114	1	0	0	0	0	0	0	0	0	0
1115	1	0	0	0	0	0	0	0	0	0
1116	1	0	0	0	0	0	0	0	0	0
1117	1	0	0	0	0	0	0	0	0	0
1118	2	0	0	0	0	0	0	0	0	0
1119	1	0	0	0	0	0	0	0	0	0
1120	1	0	0	0	0	0	0	0	0	0
1121	1	0	0	0	0	0	0	0	0	0
1122	1	0	0	0	0	0	0	0	0	0
1123	1	0	0	0	0	0	0	0	0	0
1124	1	0	0	0	0	0	0	0	0	0
1125	1	0	0	0	0	0	0	0	0	0
1126	1	0	0	0	0	0	0	0	0	0
1127	1	0	0	0	0	0	0	0	0	0
1128	1	0	0	4	0	0	0	0	0	0
1129	1	0	0	0	0	0	0	0	0	0
1130	1	0	0	1	0	0	0	0	0	0
1131	1	0	0	0	0	0	0	0	0	0
1132	0	0	1	48	0	0	0	0	0	0
1133	1	0	0	0	0	0	0	0	0	0
1134	0	0	3	6	0	0	0	0	0	0
1135	1	0	0	0	0	0	0	0	0	0
1136	2	0	0	0	0	0	0	0	0	0
1137	1	0	0	0	0	0	0	0	0	0
1138	0	0	0	6	0	0	0	0	0	0
1139	1	0	0	0	0	0	0	0	0	0
1140	1	0	0	0	0	0	0	0	0	0
1141	1	0	0	0	0	0	0	0	0	0
1142	1	0	0	0	0	0	0	0	0	0
1143	0	0	2	2	0	0	0	0	0	0
1144	1	0	0	1	0	0	0	0	0	0
1145	1	0	0	0	0	0	0	0	0	0
1146	1	0	0	2	0	1	0	0	0	0
1147	1	0	0	0	0	0	0	0	0	0
1148	1	0	0	0	0	0	0	0	0	0
1149	1	0	0	0	0	0	0	0	0	0
1150	1	0	0	0	0	0	0	0	0	0
1151	1	0	0	0	0	0	0	0	0	0
1152	1	0	0	0	0	0	0	0	0	0
1153	1	0	0	0	0	0	0	0	0	0
1154	1	0	0	0	0	0	0	0	0	0
1155	1	0	0	0	0	0	0	0	0	0
1156	1	0	0	0	0	0	0	0	0	0
1157	0	0	152	198	0	1	0	3	0	0
1158	1	0	0	0	0	0	0	0	0	0
1159	1	0	0	0	0	0	0	0	0	0
1160	1	0	0	0	0	0	0	0	0	0
1161	1	0	0	0	0	0	0	0	0	0
1162	1	0	0	0	0	0	0	0	0	0
1163	1	0	0	0	0	0	0	0	0	0
1164	2	0	0	0	0	0	0	0	0	0
1165	0	0	1	128	0	0	0	0	0	0
1166	1	0	0	0	0	0	0	0	0	0
1167	1	0	0	0	0	0	0	0	0	0
1168	1	0	0	0	0	0	0	0	0	0
1169	1	0	0	0	0	0	0	0	0	0
1170	1	0	0	0	1	0	0	0	0	0
1171	1	0	0	0	0	0	0	0	0	0
1172	2	0	0	0	0	0	0	0	0	0
1173	1	0	0	0	0	0	0	0	0	0
1174	2	0	0	0	0	0	0	0	0	0
1175	1	0	0	0	0	0	0	0	0	0
1176	1	0	0	0	0	0	0	0	0	0
1177	1	0	0	0	0	0	0	0	0	0
1178	1	0	0	0	0	0	0	0	0	0
1179	1	0	0	0	0	0	0	0	0	0
1180	1	0	0	0	0	0	0	0	0	0
1181	1	0	0	0	0	0	0	0	0	0
1182	1	0	0	0	0	0	0	0	0	0
1183	1	0	0	0	0	0	0	0	0	0
1184	1	0	0	0	0	0	0	0	0	0
1185	1	0	0	0	0	0	0	0	0	0
1186	1	0	0	0	0	0	0	0	0	0
1187	1	0	0	0	1	0	0	0	0	0
1188	1	0	0	0	0	0	0	0	0	0
1189	1	0	0	0	0	0	0	0	0	0
1190	1	0	0	0	0	0	0	0	0	0
1191	0	0	0	6	0	0	0	0	0	0
1192	1	0	0	0	0	0	0	0	0	0
1193	1	0	0	2	0	0	0	0	0	0
1194	2	0	0	0	0	0	0	0	0	0
1195	1	0	0	0	0	0	0	0	0	0
1196	1	0	0	0	0	0	0	0	0	0
1197	1	0	0	0	0	0	0	0	0	0
1198	1	0	0	0	0	0	0	0	0	0
1199	1	0	0	0	1	0	0	0	0	0
1200	0	0	2	16	0	0	0	0	0	0
1201	1	0	0	0	0	0	0	0	0	0
1202	1	0	0	0	0	0	0	0	0	0
1203	1	0	0	0	0	0	0	0	0	0
1204	2	0	0	0	0	0	0	0	0	0
1205	1	0	0	0	0	0	0	0	0	0
1206	1	0	0	0	0	0	0	0	0	0
1207	1	0	0	0	0	0	0	0	0	0
1208	1	0	0	0	0	0	0	0	0	0
1209	1	0	0	0	0	0	0	0	0	0
1210	1	0	0	0	0	0	0	0	0	0
1211	1	0	0	0	0	0	0	0	0	0
1212	1	0	0	1	0	0	0	0	0	0
1213	0	1	2	3	0	0	0	1	0	0
1214	1	0	0	0	0	0	0	0	0	0
1215	1	0	1	2	0	0	0	0	0	0
1216	1	0	0	0	0	0	0	0	0	0
1217	1	0	0	0	0	0	0	0	0	0
1218	1	0	0	0	0	0	0	0	0	0
1219	1	0	0	0	0	0	0	0	0	0
1220	1	0	0	0	0	0	0	0	0	0
1221	1	0	0	0	0	0	0	0	0	0
1222	1	0	0	0	0	0	0	0	0	0
1223	1	0	0	0	0	0	0	0	0	0
1224	1	0	0	0	2	0	0	0	0	0
1225	1	0	0	0	0	0	0	0	0	0
1226	1	0	0	0	0	0	0	0	0	0
1227	1	0	0	0	0	0	0	0	0	0
1228	1	0	0	0	0	0	0	0	0	0
1229	1	0	0	0	0	0	0	0	0	0
1230	1	0	0	0	0	0	0	0	0	0
1231	1	0	0	0	0	0	0	0	0	0
1232	1	0	0	0	0	0	0	0	0	0
1233	1	0	0	0	0	0	0	0	0	0
1234	1	0	0	0	0	0	0	0	0	0
1235	1	0	0	0	0	0	0	0	0	0
1236	1	0	0	0	0	0	0	0	0	0
1237	1	0	0	0	0	0	0	0	0	0
1238	2	0	1	11	0	0	0	0	0	0
1239	1	0	0	0	0	0	0	0	0	0
1240	1	0	0	0	0	0	0	0	0	0
1241	1	0	0	0	0	0	0	0	0	0
1242	1	0	0	0	0	0	0	0	0	0
1243	1	0	0	0	0	0	0	0	0	0
1244	1	0	0	0	0	0	0	0	0	0
1245	1	0	0	0	0	0	0	0	0	0
1246	1	0	0	0	0	0	0	0	0	0
1247	1	0	0	0	0	0	0	0	0	0
1248	1	0	0	0	0	0	0	0	0	0
1249	1	0	0	0	0	0	0	0	0	0
1250	1	0	0	0	0	0	0	0	0	0
1251	1	0	0	0	0	0	0	0	0	0
1252	1	0	0	0	0	0	0	0	0	0
1253	1	0	0	0	0	0	0	0	0	0
1254	1	0	0	0	0	0	0	0	0	0
1255	1	0	0	0	0	0	0	0	0	0
1256	2	0	0	0	0	0	0	0	0	0
1257	1	0	0	0	0	0	0	0	0	0
1258	1	0	0	0	0	0	0	0	0	0
1259	1	0	0	0	0	0	0	0	0	0
1260	1	0	0	0	0	0	0	0	0	0
1261	1	0	0	0	0	0	0	0	0	0
1262	1	0	0	0	0	0	0	0	0	0
1263	2	0	0	3	0	0	0	0	0	0
1264	1	0	0	0	0	0	0	0	0	0
1265	1	0	0	0	0	0	0	0	0	0
1266	1	0	0	0	0	0	0	0	0	0
1267	1	0	0	0	0	0	0	0	0	0
1268	1	0	0	0	0	0	0	0	0	0
1269	1	0	0	0	0	0	0	0	0	0
1270	1	0	0	0	0	0	0	0	0	0
1271	1	0	0	0	0	0	0	0	0	0
1272	0	0	0	0	6	0	0	0	0	0
1273	1	0	0	0	0	0	0	0	0	0
1274	1	0	0	0	0	0	0	0	0	0
1275	1	0	0	0	0	0	0	0	0	0
1276	1	0	0	0	0	0	0	0	0	0
1277	1	0	0	0	0	0	0	0	0	0
1278	1	0	0	0	0	0	0	0	0	0
1279	1	0	0	0	0	0	0	0	0	0
1280	1	0	0	0	0	0	0	0	0	0
1281	1	0	0	0	0	0	0	0	0	0
1282	2	0	0	1	0	0	0	0	0	0
1283	1	0	0	0	0	0	0	0	0	0
1284	1	0	0	0	0	0	0	0	0	0
1285	1	0	0	0	0	0	0	0	0	0
1286	1	0	1	0	0	0	0	0	0	0
1287	1	0	0	0	0	0	0	0	0	0
1288	1	0	0	0	0	0	0	0	0	0
1289	1	0	0	0	0	0	0	0	0	0
1290	1	0	0	0	23	0	0	0	0	0
1291	1	0	0	0	0	0	0	0	0	0
1292	1	0	0	0	0	0	0	0	0	0
1293	1	0	0	0	0	0	0	0	0	0
1294	1	0	0	0	0	0	0	0	0	0
1295	1	0	0	0	0	0	0	0	0	0
1296	1	0	0	0	0	0	0	0	0	0
1297	1	0	0	0	0	0	0	0	0	0
1298	1	0	0	0	4	0	0	0	0	0
1299	1	0	0	0	0	0	0	0	0	0
1300	1	0	0	15	0	0	0	0	0	0
1301	1	0	0	0	0	0	0	0	0	0
1302	0	0	0	0	3	0	0	0	0	0
1303	1	0	0	0	0	0	0	0	0	0
1304	2	0	0	0	0	0	0	0	0	0
1305	0	0	0	0	2	0	0	0	0	0
1306	1	0	0	0	0	0	0	0	0	0
1307	1	0	0	0	0	0	0	0	0	0
1308	1	0	0	0	0	0	0	0	0	0
1309	1	0	0	0	0	0	0	0	0	0
1310	1	0	0	0	0	0	0	0	0	0
1311	1	0	0	0	0	0	0	0	0	0
1312	1	0	0	0	0	0	0	0	0	0
1313	1	0	0	0	0	0	0	0	0	0
1314	1	0	0	0	0	0	0	0	0	0
1315	1	0	0	0	0	0	0	0	0	0
1316	1	0	0	0	0	0	0	0	0	0
1317	1	0	0	0	0	0	0	0	0	0
1318	1	0	0	0	0	0	0	0	0	0
1319	1	0	0	0	0	0	0	0	0	0
1320	1	0	0	0	0	0	0	0	0	0
1321	1	0	0	0	0	0	0	0	0	0
1322	1	0	0	0	0	0	0	0	0	0
1323	1	0	0	0	0	0	0	0	0	0
1324	1	0	0	0	0	0	0	0	0	0
1325	1	0	0	0	0	0	0	0	0	0
1326	1	0	0	0	0	0	0	0	0	0
1327	1	0	0	0	0	0	0	0	0	0
1328	1	0	0	0	0	0	0	0	0	0
1329	1	0	0	0	0	0	0	0	0	0
1330	1	0	0	0	0	0	0	0	0	0
1331	1	0	0	0	0	0	0	0	0	0
1332	1	0	0	0	0	0	0	0	0	0
1333	1	0	0	0	0	0	0	0	0	0
1334	1	0	0	0	0	0	0	0	0	0
1335	1	0	0	0	0	0	0	0	0	0
1336	1	0	1	1	0	0	0	0	0	0
1337	1	0	0	0	0	0	0	0	0	0
1338	1	0	0	0	0	0	0	0	0	0
1339	1	0	0	0	0	0	0	0	0	0
1340	1	0	0	0	0	0	0	0	0	0
1341	1	0	0	0	0	0	0	0	0	0
1342	1	0	0	0	0	0	0	0	0	0
1343	1	0	0	0	0	0	0	0	0	0
1344	1	0	0	0	0	0	0	0	0	0
1345	1	0	0	0	0	0	0	0	0	0
1346	1	0	0	0	0	0	0	0	0	0
1347	1	0	0	0	0	0	0	0	0	0
1348	1	0	0	0	0	0	0	0	0	0
1349	1	0	0	0	0	0	0	0	0	0
1350	1	0	0	0	0	0	0	0	0	0
1351	1	0	0	0	0	0	0	0	0	0
1352	0	0	1	5	0	1	0	0	0	0
1353	1	0	0	0	0	0	0	0	0	0
1354	1	0	0	0	0	0	0	0	0	0
1355	1	0	0	0	0	0	0	0	0	0
1356	1	0	0	0	0	0	0	0	0	0
1357	1	0	0	0	0	0	0	0	0	0
1358	1	0	0	0	0	0	0	0	0	0
1359	1	0	0	0	0	0	0	0	0	0
1360	1	0	0	0	0	0	0	0	0	0
1361	1	0	0	0	0	0	0	0	0	0
1362	1	0	0	0	0	0	0	0	0	0
1363	1	0	0	0	0	0	0	0	0	0
1364	1	0	0	0	0	0	0	0	0	0
1365	1	0	0	0	0	0	0	0	0	0
1366	1	0	0	0	0	0	0	0	0	0
1367	1	0	0	0	2	0	0	0	0	0
1368	0	0	5	0	0	0	0	0	0	0
1369	1	0	1	0	0	0	0	0	0	0
1370	1	0	0	0	0	0	0	0	0	0
1371	1	0	0	0	0	0	0	0	0	0
1372	1	0	0	0	0	0	0	0	0	0
1373	1	0	440	8641	0	1	0	0	0	0
1374	1	0	0	0	0	0	0	0	0	0
1375	1	0	0	0	0	0	0	0	0	0
1376	1	0	0	0	0	0	0	0	0	0
1377	1	0	0	0	0	0	0	0	0	0
1378	1	0	0	0	0	0	0	0	0	0
1379	1	0	0	0	0	0	0	0	0	0
1380	1	0	1	0	0	0	0	0	0	0
1381	3	0	0	0	0	0	0	0	0	0
1382	1	0	0	0	0	0	0	0	0	0
1383	1	0	0	0	0	0	0	0	0	0
1384	1	0	0	0	0	0	0	0	0	0
1385	2	0	0	0	0	0	0	0	0	0
1386	1	0	0	0	0	0	0	0	0	0
1387	1	0	0	0	0	0	0	0	0	0
1388	1	0	0	0	0	0	0	0	0	0
1389	1	0	0	0	0	0	0	0	0	0
1390	1	0	0	0	0	0	0	0	0	0
1391	1	0	0	0	0	0	0	0	0	0
1392	1	0	0	0	1	0	0	0	0	0
1393	0	0	2	1685	11	5	0	17	1	2
1394	1	0	0	0	0	0	0	0	0	0
1395	1	0	0	0	0	0	0	0	0	0
1396	1	0	0	2	0	0	0	0	0	0
1397	1	0	0	0	0	0	0	0	0	0
1398	1	0	0	0	0	0	0	0	0	0
1399	1	0	0	0	0	0	0	0	0	0
1400	1	0	0	0	0	0	0	0	0	0
1401	1	0	0	0	0	0	0	0	0	0
1402	1	0	0	0	2	0	0	0	0	0
1403	2	0	0	0	0	0	0	0	0	0
1404	1	0	0	0	0	0	0	0	0	0
1405	1	0	0	0	0	0	0	0	0	0
1406	1	0	0	0	0	0	0	0	0	0
1407	1	0	0	0	0	0	0	0	0	0
1408	1	0	0	0	0	0	0	0	0	0
1409	1	0	0	0	0	0	0	0	0	0
1410	1	0	0	0	0	0	0	0	0	0
1411	1	0	0	0	0	0	0	0	0	0
1412	0	0	3	13	0	0	0	0	0	0
1413	1	0	1	273	0	0	0	0	0	0
1414	1	0	0	0	0	0	0	0	0	0
1415	1	0	0	4	0	0	0	0	0	0
1416	1	0	0	0	0	0	0	0	0	0
1417	1	0	0	0	0	0	0	0	0	0
1418	1	0	0	0	0	0	0	0	0	0
1419	1	0	0	0	0	0	0	0	0	0
1420	1	0	0	0	0	0	0	0	0	0
1421	0	0	0	0	2	0	0	0	0	0
1422	1	0	1	3	0	0	0	0	0	0
1423	1	0	0	0	0	0	0	0	0	0
1424	1	0	0	1	0	0	0	0	0	0
1425	1	0	1	0	0	0	0	0	0	0
1426	1	0	0	12	0	0	0	0	0	0
1427	1	0	0	0	0	0	0	0	0	0
1428	1	0	0	0	0	0	0	0	0	0
1429	2	0	0	0	0	0	0	0	0	0
1430	1	0	0	0	0	0	0	0	0	0
1431	1	0	0	0	0	0	0	0	0	0
1432	1	0	0	0	0	0	0	0	0	0
1433	1	0	0	0	0	0	0	0	0	0
1434	1	0	0	0	0	0	0	0	0	0
1435	1	0	0	0	0	0	0	0	0	0
1436	1	0	0	0	0	0	0	0	0	0
1437	1	0	0	0	0	0	0	0	0	0
1438	1	0	0	0	0	0	0	0	0	0
1439	1	0	0	0	0	0	0	0	0	0
1440	1	0	0	0	0	0	0	0	0	0
1441	1	0	0	0	0	0	0	0	0	0
1442	1	0	0	0	0	0	0	0	0	0
1443	1	0	0	0	0	0	0	0	0	0
1444	1	0	0	0	0	0	0	0	0	0
1445	1	0	0	0	0	0	0	0	0	0
1446	1	0	0	0	0	0	0	0	0	0
1447	1	0	0	0	0	0	0	0	0	0
1448	1	0	0	0	0	0	0	0	0	0
1449	1	0	0	0	0	0	0	0	0	0
1450	1	0	0	0	0	0	0	0	0	0
1451	1	0	0	0	0	0	0	0	0	0
1452	1	0	0	0	0	0	0	0	0	0
1453	1	0	0	0	0	0	0	0	0	0
1454	1	0	0	0	0	0	0	0	0	0
1455	1	0	0	0	0	0	0	0	0	0
1456	1	0	0	0	0	0	0	0	0	0
1457	1	0	0	0	0	0	0	0	0	0
1458	0	0	0	6	0	0	0	0	0	0
1459	1	0	0	0	0	0	0	0	0	0
1460	1	0	0	0	1	0	0	0	0	0
1461	1	0	0	0	0	0	0	0	0	0
1462	1	0	0	0	0	0	0	0	0	0
1463	1	0	0	0	0	0	0	0	0	0
1464	1	0	0	0	0	0	0	0	0	0
1465	1	0	0	0	0	0	0	0	0	0
1466	1	0	0	0	0	0	0	0	0	0
1467	1	0	0	1	0	0	0	0	0	0
1468	1	0	0	0	0	0	0	0	0	0
1469	1	0	0	0	0	0	0	0	0	0
1470	1	0	0	0	0	0	0	0	0	0
1471	1	0	0	0	0	0	0	0	0	0
1472	1	0	0	0	0	0	0	0	0	0
1473	1	0	1	0	0	0	0	0	0	0
1474	1	0	0	0	0	0	0	0	0	0
1475	1	0	0	0	0	0	0	0	0	0
1476	1	0	0	0	0	0	0	0	0	0
1477	1	0	0	0	0	0	0	0	0	0
1478	1	0	0	0	0	0	0	0	0	0
1479	1	0	0	0	0	0	0	0	0	0
1480	1	0	0	0	0	0	0	0	0	0
1481	1	0	0	0	0	0	0	0	0	0
1482	1	0	0	0	0	0	0	0	0	0
1483	1	0	0	0	0	0	0	0	0	0
1484	1	0	0	0	0	0	0	0	0	0
1485	1	0	0	0	0	0	0	0	0	0
1486	1	0	0	0	0	0	0	0	0	0
1487	1	0	0	0	0	0	0	0	0	0
1488	1	0	0	0	0	0	0	0	0	0
1489	1	0	0	0	1	0	0	0	0	0
1490	1	0	0	0	1	0	0	0	0	0
1491	1	0	0	0	0	0	0	0	0	0
1492	1	0	0	0	0	0	0	0	0	0
1493	1	0	0	0	0	0	0	0	0	0
1494	1	0	0	0	0	0	0	0	0	0
1495	1	0	0	1	0	0	0	0	0	0
1496	1	0	0	0	0	0	0	0	0	0
1497	1	0	0	0	0	0	0	0	0	0
1498	1	0	0	0	0	0	0	0	0	0
1499	1	0	0	0	0	0	0	0	0	0
1500	1	0	0	0	0	0	0	0	0	0
1501	1	0	0	0	0	0	0	0	0	0
1502	1	0	0	0	0	0	0	0	0	0
1503	1	0	0	0	0	0	0	0	0	0
1504	1	0	0	0	0	0	0	0	0	0
1505	1	0	0	0	0	0	0	0	0	0
1506	1	0	0	0	0	0	0	0	0	0
1507	1	0	0	0	0	0	0	0	0	0
1508	1	0	0	0	0	0	0	0	0	0
1509	1	0	0	0	0	0	0	0	0	0
1510	1	0	0	0	0	0	0	0	0	0
1511	1	0	1	0	0	0	0	0	0	0
1512	1	0	0	0	0	0	0	0	0	0
1513	1	0	0	6	0	0	0	0	0	0
1514	1	0	0	0	0	0	0	0	0	0
1515	1	0	0	0	0	0	0	0	0	0
1516	1	0	0	0	0	0	0	0	0	0
1517	0	0	0	0	46	0	0	0	0	0
1518	1	0	0	0	0	0	0	0	0	0
1519	1	0	0	1	0	0	0	0	0	0
1520	2	0	23	140	0	2	0	2	0	3
1521	1	0	0	0	0	0	0	0	0	0
1522	1	0	0	0	0	0	0	0	0	0
1523	1	0	0	0	0	0	0	0	0	0
1524	1	0	0	0	0	0	0	0	0	0
1525	1	0	0	0	0	0	0	0	0	0
1526	1	0	0	0	0	0	0	0	0	0
1527	1	0	0	0	0	0	0	0	0	0
1528	1	0	0	23	0	0	0	0	0	0
1529	0	0	0	0	52	0	0	0	0	0
1530	0	11	0	0	0	0	0	0	0	0
1531	0	30	0	0	0	0	0	0	0	0
1532	0	15	0	0	0	0	0	0	0	0
1533	0	3	0	0	0	0	0	0	0	0
1534	0	9	0	0	0	0	0	0	0	0
1535	0	10	0	0	0	0	0	0	0	0
1536	0	2	0	0	0	0	0	0	0	0
1537	0	3	0	0	0	0	0	0	0	0
1538	0	1	0	0	0	0	0	0	0	0
1539	0	6	0	0	0	0	0	0	0	0
1540	0	1	0	0	0	0	0	0	0	0
1541	0	1	0	0	0	0	0	0	0	0
1542	0	1	0	0	0	0	0	0	0	0
1543	0	1	0	0	0	0	0	0	0	0
1544	0	1	0	0	0	0	0	0	0	0
1545	0	3	0	0	0	0	0	0	0	0
1546	0	4	0	0	0	0	0	0	0	0
1547	0	3	0	0	0	0	0	0	0	0
1548	0	2	0	0	0	0	0	0	0	0
1549	0	4	0	0	0	0	0	0	0	0
1550	0	5	0	0	0	0	0	0	0	0
1551	0	42	0	0	0	1	0	0	0	0
1552	0	7	0	0	0	0	0	0	0	0
1553	0	3	0	0	0	0	0	0	0	0
1554	0	2	0	0	0	0	0	0	0	0
1555	0	1	0	0	0	0	0	0	0	0
1556	0	2	0	0	0	0	0	0	0	0
1557	0	1	0	0	0	0	0	0	0	0
1558	0	1	0	0	0	0	0	0	0	0
1559	0	1	0	0	0	0	0	0	0	0
1560	0	2	0	0	0	0	0	0	0	0
1561	0	1	0	0	0	0	0	0	0	0
1562	0	1	0	0	0	0	0	0	0	0
1563	0	21	0	0	0	1	0	0	0	0
1564	0	46	0	0	0	0	0	0	0	0
1565	0	2	0	0	0	0	0	0	0	0
1566	0	0	7	18	0	1	0	7	0	5
1567	0	3	0	0	0	0	0	1	0	0
1568	0	3	0	0	0	0	0	0	0	0
1569	0	4	0	0	0	1	0	0	0	0
1570	0	2	0	0	0	0	0	0	0	0
1571	0	2	0	0	0	0	0	0	0	0
1572	0	2	0	0	0	0	0	0	0	0
1573	0	5	0	0	0	0	0	0	0	0
1574	0	55	0	0	0	0	0	0	0	0
1575	0	55	0	0	0	0	0	0	0	0
1576	0	55	0	0	0	0	0	0	0	0
1577	0	3	0	0	0	0	0	0	0	0
1578	0	2	0	0	0	0	0	0	0	0
1579	0	2	0	0	0	0	0	0	0	0
1580	0	1	0	0	0	0	0	0	0	0
1581	0	1	0	0	0	0	0	0	0	0
1582	0	1	0	0	0	0	0	0	0	0
1583	0	20	0	0	0	0	0	0	0	0
1584	0	19	0	0	0	1	0	0	0	0
1585	0	2	0	0	0	0	0	0	0	0
1586	0	2	0	0	0	0	0	0	0	0
1587	0	1	0	0	0	0	0	0	0	0
1588	0	8	0	0	0	0	0	4	0	0
1589	0	5	0	0	0	0	0	0	0	0
1590	0	2	0	0	0	0	0	0	0	0
1591	0	13	0	0	0	0	0	0	0	0
1592	0	31	0	0	0	0	0	0	0	0
1593	0	1	0	0	0	0	0	0	0	0
1594	0	1	0	0	0	0	0	0	0	0
1595	0	1	0	0	0	0	0	0	0	0
1596	0	2	0	0	0	1	0	3	0	0
1597	0	3	0	0	0	0	0	0	0	0
1598	0	2	0	0	0	0	0	0	0	0
1599	0	2	0	0	0	0	0	0	0	0
1600	0	1	0	0	0	0	0	0	0	0
1601	0	1	0	0	0	0	0	0	0	0
1602	0	3	0	0	0	0	0	0	0	0
1603	0	2	0	0	0	0	0	0	0	0
1604	0	2	0	0	0	0	0	0	0	0
1605	0	2	0	0	0	0	0	0	0	0
1606	0	3	0	0	0	0	0	0	0	0
1607	0	2	0	0	0	0	0	0	0	0
1608	0	2	0	0	0	0	0	0	0	0
1609	0	2	0	0	0	0	0	0	0	0
1610	0	3	0	0	0	0	0	0	0	0
1611	0	18	111	536	2	9	1	30	4	5
1612	0	4	0	0	0	0	0	0	0	0
1613	0	2	0	0	0	0	0	0	0	0
1614	0	4	0	0	0	0	0	0	0	0
1615	0	2	0	0	0	0	0	0	0	0
1616	0	2	0	0	0	0	0	0	0	0
1617	0	1	0	0	0	0	0	0	0	0
1618	0	6	0	0	0	0	0	0	0	0
1619	0	2	0	0	0	0	0	0	0	0
1620	0	1	0	0	0	0	0	0	0	0
1621	0	1	0	0	0	0	0	0	0	0
1622	0	2	0	0	0	0	0	0	0	0
1623	0	2	0	0	0	0	0	0	0	0
1624	0	3	0	0	0	0	0	0	0	0
1625	0	1	0	0	0	0	0	0	0	0
1626	0	2	0	0	0	0	0	0	0	0
1627	0	1	0	0	0	0	0	0	0	0
1628	0	2	0	0	0	0	0	0	0	0
1629	0	2	0	0	0	0	0	0	0	0
1630	0	10	0	0	0	0	0	0	0	0
1631	0	6	0	0	0	1	0	0	0	0
1632	0	1	0	0	0	0	0	0	0	0
1633	0	3	0	0	0	0	0	0	0	0
1634	0	7	0	0	0	0	0	0	0	0
1635	0	10	0	0	0	0	0	2	0	0
1636	0	1	0	0	0	0	0	0	0	0
1637	0	8	0	0	0	0	0	0	0	0
1638	0	8	0	0	0	0	0	0	0	0
1639	0	8	0	0	0	0	0	0	0	0
1640	0	2	0	0	0	0	0	0	0	0
1641	0	2	0	0	0	0	0	0	0	0
1642	0	2	0	0	0	0	0	0	0	0
1643	0	1	0	0	0	0	0	0	0	0
1644	0	3	0	0	0	0	0	0	0	0
1645	0	1	0	0	0	0	0	0	0	0
1646	0	1	0	0	0	0	0	0	0	0
1647	0	1	0	0	0	0	0	0	0	0
1648	0	7	0	0	0	0	0	4	0	0
1649	0	1	0	0	0	0	0	0	0	0
1650	0	11	0	0	0	0	0	0	0	0
1651	0	1	0	0	0	0	0	0	0	0
1652	0	1	0	0	0	0	0	0	0	0
1653	0	9	0	0	0	0	0	0	0	0
1654	0	1	0	0	0	0	0	0	0	0
1655	0	4	0	0	0	0	0	0	0	0
1656	0	2	0	0	0	0	0	0	0	0
1657	0	5	0	0	0	0	0	0	0	0
1658	0	1	0	0	0	0	0	0	0	0
1659	0	1	0	0	0	0	0	0	0	0
1660	0	1	0	0	0	0	0	0	0	0
1661	0	1	0	0	0	0	0	0	0	0
1662	0	2	0	0	0	0	0	0	0	0
1663	0	2	0	0	0	0	0	0	0	0
1664	0	2	0	0	0	0	0	0	0	0
1665	0	2	0	0	0	0	0	0	0	0
1666	0	4	0	0	0	0	0	0	0	0
1667	0	2	0	0	0	0	0	0	0	0
1668	0	3	0	0	0	0	0	0	0	0
1669	0	2	0	0	0	0	0	0	0	0
1670	0	2	0	0	0	0	0	0	0	0
1671	0	2	0	0	0	0	0	0	0	0
1672	0	2	0	0	0	0	0	0	0	0
1673	0	3	0	0	0	0	0	0	0	0
1674	0	1	0	0	0	0	0	0	0	0
1675	0	3	0	0	0	0	0	0	0	0
1676	0	1	0	0	0	0	0	0	0	0
1677	0	1	0	0	0	0	0	0	0	0
1678	0	1	0	0	0	0	0	0	0	0
1679	0	1	0	0	0	0	0	0	0	0
1680	0	1	0	0	0	0	0	0	0	0
1681	0	1	0	0	0	0	0	0	0	0
1682	0	2	0	0	0	0	0	0	1	0
1683	0	3	0	0	0	0	0	0	0	0
1684	0	3	0	0	0	0	0	0	0	0
1685	0	4	0	0	0	0	0	0	0	0
1686	0	3	0	0	0	0	0	0	0	0
1687	0	1	0	0	0	0	0	0	0	0
1688	0	3	0	0	0	0	0	0	0	0
1689	0	1	0	0	0	0	0	0	0	0
1690	0	1	0	0	0	0	0	0	0	0
1691	0	1	0	0	0	0	0	0	0	0
1692	0	5	0	0	0	0	0	0	0	0
1693	0	3	0	0	0	0	0	0	0	0
1694	0	1	0	0	0	0	0	0	0	0
1695	0	2	0	0	0	0	0	0	0	0
1696	0	1	0	0	0	0	0	0	0	0
1697	0	1	0	0	0	0	0	0	0	0
1698	0	1	0	0	0	0	0	0	0	0
1699	0	1	0	0	0	0	0	0	0	0
1700	0	3	0	0	0	0	0	0	0	0
1701	0	1	0	0	0	0	0	0	0	0
1702	0	1	0	0	0	0	0	0	0	0
1703	0	6	0	0	0	0	0	0	0	0
1704	0	6	0	0	0	0	0	0	0	0
1705	0	6	0	0	0	0	0	0	0	0
1706	0	1	0	0	0	0	0	0	0	0
1707	0	1	0	0	0	0	0	0	0	0
1708	0	1	0	0	0	0	0	0	0	0
1709	0	1	0	0	0	0	0	0	0	0
1710	0	2	0	0	0	0	0	0	0	0
1711	0	2	0	0	0	0	0	0	0	0
1712	0	1	0	0	0	0	0	0	0	0
1713	0	1	0	0	0	0	0	0	0	0
1714	0	1	0	0	0	0	0	0	0	0
1715	0	15	0	0	0	0	0	0	0	0
1716	0	1	0	0	0	0	0	0	0	0
1717	0	4	0	0	0	0	0	0	0	0
1718	0	5	0	0	0	0	0	0	0	0
1719	0	4	0	0	0	0	0	0	0	0
1720	0	1	0	0	0	0	0	0	0	0
1721	0	3	0	0	0	0	0	0	2	0
1722	0	1	0	0	0	0	0	1	17	0
1723	0	1	0	0	0	0	0	0	0	0
1724	0	4	0	0	0	0	0	0	0	0
1725	0	2	0	0	0	0	0	0	0	0
1726	0	1	0	0	0	0	0	0	0	0
1727	0	8	0	0	0	0	0	0	0	0
1728	0	6	0	0	0	0	0	0	0	0
1729	0	6	0	0	0	0	0	0	0	0
1730	0	2	0	0	0	0	0	0	0	0
1731	0	2	0	0	0	0	0	0	0	0
1732	0	1	0	0	0	0	0	0	0	0
1733	0	1	0	0	0	0	0	0	0	0
1734	0	0	2	9	0	0	0	0	0	0
1735	0	1	0	0	0	0	0	0	0	0
1736	0	1	0	0	0	0	0	0	0	0
1737	0	2	0	0	0	0	0	0	0	0
1738	0	2	0	0	0	0	0	0	0	0
1739	0	1	0	0	0	0	0	0	0	0
1740	0	1	0	0	0	0	0	0	0	0
1741	0	2	0	0	0	0	0	0	0	0
1742	0	2	0	0	0	0	0	0	0	0
1743	0	2	0	0	0	0	0	0	0	0
1744	0	6	0	0	0	0	0	0	0	0
1745	0	1	0	0	0	0	0	0	0	0
1746	0	5	0	0	0	0	0	0	0	0
1747	0	1	0	0	0	0	0	0	0	0
1748	0	3	0	0	0	0	0	0	0	0
1749	0	3	0	0	0	0	0	0	0	0
1750	0	2	0	1	0	0	0	0	0	0
1751	0	2	0	0	0	0	0	0	0	0
1752	0	4	0	0	0	0	0	0	0	0
1753	0	4	0	0	0	0	0	0	0	0
1754	0	4	2	1	0	0	0	0	0	0
1755	0	4	0	0	0	0	0	0	0	0
1756	0	1	0	0	0	0	0	0	0	0
1757	0	2	0	0	0	0	0	0	0	0
1758	0	1	0	0	0	0	0	0	0	0
1759	0	2	0	0	0	0	0	0	0	0
1760	0	2	0	0	0	0	0	0	0	0
1761	0	1	0	0	0	0	0	0	0	0
1762	0	1	0	0	0	0	0	0	0	0
1763	0	1	0	0	0	0	0	0	0	0
1764	0	2	0	0	0	0	0	0	0	0
1765	0	2	0	0	0	0	0	0	0	0
1766	0	1	0	0	0	0	0	0	0	0
1767	0	1	0	0	0	0	0	0	0	0
1768	0	1	0	0	0	0	0	0	0	0
1769	0	1	0	0	0	0	0	0	0	0
1770	0	2	0	0	0	1	0	0	0	0
1771	0	4	0	0	0	0	0	0	0	0
1772	0	2	0	0	0	0	0	0	0	0
1773	0	1	0	0	0	0	0	0	0	0
1774	0	2	0	0	0	0	0	0	0	0
1775	0	1	0	0	0	0	0	0	0	0
1776	0	1	0	0	0	0	0	0	0	0
1777	0	1	0	0	0	0	0	0	0	0
1778	0	3	0	0	0	0	0	0	0	0
1779	0	2	0	0	0	0	0	0	0	0
1780	0	1	0	0	0	0	0	0	0	0
1781	0	1	0	0	0	0	0	0	0	0
1782	0	1	0	0	0	0	0	0	0	0
1783	0	2	0	0	0	0	0	0	0	0
1784	0	1	0	0	0	0	0	0	0	0
1785	0	2	0	0	0	0	0	0	0	0
1786	0	4	0	0	0	0	0	0	0	0
1787	0	3	0	0	0	0	0	0	0	0
1788	0	1	0	0	0	0	0	0	0	0
1789	0	1	0	0	0	0	0	0	0	0
1790	0	1	0	0	0	0	0	0	0	0
1791	0	1	0	0	0	0	0	0	0	0
1792	0	1	0	0	0	0	0	0	0	0
1793	0	1	0	0	0	0	0	0	0	0
1794	0	1	0	0	0	0	0	0	0	0
1795	0	1	0	0	0	0	0	0	0	0
1796	0	3	0	0	0	0	0	0	0	0
1797	0	1	0	0	0	0	0	3	0	0
1798	0	1	0	0	0	0	0	0	0	0
1799	0	2	0	0	0	0	0	0	0	0
1800	0	1	0	0	0	0	0	0	0	0
1801	0	1	0	0	0	0	0	0	0	0
1802	0	1	0	0	0	0	0	0	0	0
1803	0	1	0	0	0	0	0	0	0	0
1804	0	1	0	0	0	0	0	0	0	0
1805	0	1	0	0	0	0	0	0	0	0
1806	0	1	0	0	0	0	0	0	0	0
1807	0	1	0	0	0	0	0	0	0	0
1808	0	1	0	0	0	0	0	0	0	0
1809	0	1	0	0	0	0	0	0	0	0
1810	0	1	0	0	0	0	0	0	0	0
1811	0	1	0	0	0	0	0	0	0	0
1812	0	1	0	0	0	0	0	0	0	0
1813	0	3	0	0	0	0	0	0	0	0
1814	0	3	0	0	0	0	0	0	0	0
1815	0	4	0	0	0	0	0	0	0	0
1816	0	4	0	0	0	0	0	0	0	0
1817	0	2	0	0	0	0	0	0	0	0
1818	0	3	0	0	0	0	0	0	0	0
1819	0	4	0	0	0	0	0	0	0	0
1820	0	2	0	0	0	0	0	0	0	0
1821	0	1	0	0	0	0	0	0	0	0
1822	0	1	0	0	0	0	0	0	0	0
1823	0	1	0	0	0	0	0	0	0	0
1824	0	2	0	0	0	3	0	0	0	0
1825	0	2	0	0	0	0	0	0	0	0
1826	0	2	0	0	0	0	0	0	0	0
1827	0	1	0	0	0	0	0	0	0	0
1828	0	1	0	0	0	0	0	0	0	0
1829	0	1	0	0	0	0	0	0	0	0
1830	0	1	0	0	0	0	0	0	0	0
1831	0	1	0	0	0	0	0	0	0	0
1832	0	1	0	0	0	0	0	0	0	0
1833	0	1	0	0	0	0	0	0	0	0
1834	0	2	0	0	0	0	0	0	0	0
1835	0	1	0	0	0	0	0	0	0	0
1836	0	1	0	0	0	0	0	0	0	0
1837	0	1	0	0	0	0	0	0	0	0
1838	0	1	0	0	0	0	0	0	0	0
1839	0	2	0	0	0	0	0	0	0	0
1840	0	2	0	0	0	0	0	0	0	0
1841	0	2	0	0	0	0	0	0	0	0
1842	0	2	0	0	0	0	0	0	0	0
1843	0	1	0	0	0	0	0	0	0	0
1844	0	2	0	0	0	0	0	0	0	0
1845	0	1	0	0	0	0	0	0	0	0
1846	0	1	0	0	0	0	0	0	0	0
1847	0	1	0	0	0	0	0	0	0	0
1848	0	1	0	0	0	0	0	0	0	0
1849	0	1	0	0	0	0	0	0	0	0
1850	0	2	0	0	0	0	0	0	0	0
1851	0	1	0	0	0	0	0	0	0	0
1852	0	1	0	0	0	0	0	0	0	0
1853	0	1	0	0	0	0	0	0	0	0
1854	0	2	0	0	0	0	0	0	0	0
1855	0	1	0	0	0	0	0	0	0	0
1856	0	1	0	0	0	0	0	0	0	0
1857	0	1	0	0	0	0	0	0	0	0
1858	0	1	0	0	0	0	0	0	0	0
1859	0	2	0	0	0	0	0	0	0	0
1860	0	3	0	0	0	0	0	0	0	0
1861	0	3	0	0	0	0	0	0	0	0
1862	0	1	0	0	0	0	0	0	0	0
1863	0	1	0	0	0	0	0	0	0	0
1864	0	2	0	0	0	0	0	0	0	0
1865	0	1	0	0	0	0	0	0	0	0
1866	0	1	0	0	0	0	0	0	0	0
1867	0	3	0	0	0	0	0	0	0	0
1868	0	4	0	0	0	0	0	0	0	0
1869	0	7	0	0	0	0	0	0	0	0
1870	0	9	0	0	0	1	0	0	0	0
1871	0	2	0	0	0	0	0	0	0	0
1872	0	1	0	0	0	0	0	0	0	0
1873	0	2	0	0	0	0	0	0	0	0
1874	0	2	0	0	0	0	0	0	0	0
1875	0	1	0	0	0	0	0	0	0	0
1876	0	1	0	0	0	0	0	0	0	0
1877	0	2	0	0	0	0	0	0	0	0
1878	0	2	0	0	0	0	0	0	0	0
1879	0	2	0	0	0	0	0	0	0	0
1880	0	2	0	0	0	0	0	0	0	0
1881	0	1	0	0	0	0	0	0	0	0
1882	0	1	0	0	0	0	0	0	0	0
1883	0	1	0	0	0	0	0	0	0	0
1884	0	1	0	0	0	0	0	0	0	0
1885	0	1	0	0	0	0	0	0	0	0
1886	0	1	0	0	0	0	0	0	0	0
1887	0	1	0	0	0	0	0	0	0	0
1888	0	1	0	0	0	0	0	0	0	0
1889	0	1	0	0	0	0	0	0	0	0
1890	0	4	0	0	0	0	0	0	0	0
1891	0	1	0	0	0	0	0	0	0	0
1892	0	1	0	0	0	0	0	0	0	0
1893	0	1	0	0	0	0	0	0	0	0
1894	0	1	0	0	0	0	0	0	0	0
1895	0	2	0	0	0	0	0	0	0	0
1896	0	1	0	0	0	0	0	0	0	0
1897	0	1	0	0	0	0	0	0	0	0
1898	0	1	0	0	0	0	0	0	0	0
1899	0	2	0	0	0	0	0	0	0	0
1900	0	1	0	0	0	0	0	0	0	0
1901	0	1	0	0	0	0	0	0	0	0
1902	0	1	0	0	0	0	0	0	0	0
1903	0	1	0	0	0	0	0	0	0	0
1904	0	1	0	0	0	0	0	0	0	0
1905	0	2	0	0	0	0	0	0	0	0
1906	0	2	0	0	0	0	0	0	0	0
1907	0	2	0	0	0	0	0	0	0	0
1908	0	2	0	0	0	0	0	0	0	0
1909	0	1	0	0	0	0	0	0	0	0
1910	0	1	0	0	0	0	0	0	0	0
1911	0	1	0	0	0	0	0	0	0	0
1912	0	1	0	0	0	0	0	0	0	0
1913	0	1	0	0	0	0	0	0	0	0
1914	0	2	0	0	0	0	0	0	0	0
1915	0	1	0	0	0	0	0	0	0	0
1916	0	2	0	0	0	0	0	0	0	0
1917	0	2	0	0	0	0	0	0	0	0
1918	0	2	0	0	0	0	0	0	0	0
1919	0	1	0	0	0	0	0	0	0	0
1920	0	2	0	0	0	0	0	0	0	0
1921	0	1	0	0	0	0	0	0	0	0
1922	0	1	0	0	0	0	0	0	0	0
1923	0	3	0	0	0	0	0	0	0	0
1924	0	1	0	0	0	0	0	0	0	0
1925	0	1	0	0	0	0	0	0	0	0
1926	0	3	0	0	0	0	0	0	0	0
1927	0	1	0	0	0	0	0	0	0	0
1928	0	1	0	0	0	0	0	0	0	0
1929	0	1	0	0	0	0	0	0	0	0
1930	0	1	0	0	0	0	0	0	0	0
1931	0	1	0	1	0	0	0	0	0	0
1932	3	2	5	217	0	7	1	2	1	0
1933	0	1	0	0	0	0	0	0	0	0
1934	0	1	0	0	0	0	0	0	0	0
1935	0	1	0	0	0	0	0	0	0	0
1936	0	1	0	0	0	0	0	0	0	0
1937	0	1	0	0	0	0	0	0	0	0
1938	0	4	0	0	0	0	0	0	0	0
1939	0	1	0	0	0	0	0	0	0	0
1940	0	1	0	0	0	0	0	0	0	0
1941	0	1	0	0	0	0	0	0	0	0
1942	0	1	0	0	0	0	0	0	0	0
1943	0	1	0	0	0	0	0	0	0	0
1944	0	2	0	0	0	0	0	0	0	0
1945	0	2	0	0	0	0	0	0	0	0
1946	0	1	0	0	0	0	0	0	0	0
1947	0	1	0	0	0	0	0	0	0	0
1948	0	3	0	0	0	0	0	0	0	0
1949	0	1	0	0	0	0	0	0	0	0
1950	0	1	0	0	0	0	0	0	0	0
1951	0	1	0	0	0	0	0	0	0	0
1952	0	2	0	0	0	0	0	0	0	0
1953	0	1	0	0	0	0	0	0	0	0
1954	0	1	0	0	0	0	0	0	0	0
1955	0	1	0	0	0	0	0	0	0	0
1956	0	3	4	30	0	0	0	8	0	9
1957	0	1	0	0	0	0	0	0	0	0
1958	0	1	0	0	0	0	0	0	0	0
1959	0	1	0	0	0	0	0	0	0	0
1960	0	1	0	0	0	0	0	0	0	0
1961	0	1	0	0	0	0	0	0	0	0
1962	0	1	0	0	0	0	0	0	0	0
1963	0	0	2	4	0	0	0	0	0	0
1964	0	1	0	0	0	0	0	0	0	0
1965	0	1	0	0	0	0	0	0	0	0
1966	0	1	0	0	0	0	0	0	0	0
1967	0	1	0	0	0	0	0	0	0	0
1968	0	2	0	0	0	0	0	0	0	0
1969	0	1	0	0	0	0	0	0	0	0
1970	0	1	0	0	0	0	0	0	0	0
1971	0	1	0	0	0	0	0	0	0	0
1972	0	1	0	0	0	0	0	0	0	0
1973	0	1	0	0	0	0	0	0	0	0
1974	0	9	6	14	0	1	0	2	0	0
1975	0	1	0	0	0	1	0	0	0	0
1976	0	1	0	0	0	1	0	0	0	0
1977	0	1	0	0	0	0	0	0	0	0
1978	0	1	0	0	0	0	0	0	0	0
1979	0	1	0	0	0	0	0	0	0	0
1980	0	2	0	0	0	0	0	0	0	0
1981	0	2	0	0	0	0	0	0	0	0
1982	0	2	0	0	0	0	0	0	0	0
1983	0	2	0	0	0	0	0	0	0	0
1984	0	1	0	0	0	0	0	0	0	0
1985	0	1	0	0	0	0	0	0	0	0
1986	0	1	0	0	0	0	0	0	0	0
1987	0	1	0	0	0	0	0	0	0	0
1988	0	1	0	0	0	0	0	0	0	0
1989	0	1	0	0	0	0	0	0	0	0
1990	0	1	0	0	0	0	0	0	0	0
1991	0	2	0	0	0	0	0	0	0	0
1992	0	1	0	0	0	0	0	0	0	0
1993	0	2	0	0	0	0	0	0	0	0
1994	0	1	0	0	0	0	0	0	0	0
1995	0	1	0	0	0	0	0	0	0	0
1996	0	1	0	0	0	0	0	0	0	0
1997	0	1	0	0	0	0	0	0	0	0
1998	0	1	0	0	0	0	0	0	0	0
1999	0	1	0	0	0	0	0	0	0	0
[truncated: 119,300 more rows]
