# Supplementary material for: BiG-SLiCE: A highly scalable tool maps the diversity of 1.2 million biosynthetic gene clusters
Source: Gigascience. 2021 Jan 13;10(1):giaa154. doi: 10.1093/gigascience/giaa154 (PMC7804863; doi:10.1093/gigascience/giaa154)
Supplement: giaa154_Supplemental_Files [file giaa154_supplemental_files.zip › supp-8.xlsx]

## Sheet: Sheet1
species	Other	Alkaloid	NRP	Polyketide	RiPP	Saccharide	Terpene
[Candida] aaseri	0	0	0	0	0	0	0
[Candida] arabinofermentans	0	0	1	0	0	0	2
[Candida] ascalaphidarum	0	0	1	0	0	0	0
[Candida] auris	0	0	38	0	0	0	12
[Candida] blattae	0	0	1	0	0	0	1
[Candida] boidinii	6	0	9	0	0	0	14
[Candida] bracarensis	0	0	0	0	0	0	0
[Candida] castellii	0	0	0	0	0	0	0
[Candida] duobushaemulonis	0	0	2	0	0	0	2
[Candida] ethanolica	0	0	0	0	0	0	0
[Candida] fragi	0	0	1	0	0	0	0
[Candida] freyschussii	0	0	1	0	0	0	0
[Candida] glabrata	14	0	9	0	0	0	16
[Candida] golubevii	0	0	0	0	0	0	0
[Candida] gorgasii	0	0	0	0	0	0	0
[Candida] gotoi	0	0	0	0	0	0	0
[Candida] haemulonis	0	0	2	0	0	0	2
[Candida] hawaiiana	0	0	2	0	0	0	1
[Candida] heveicola	0	0	1	0	0	0	1
[Candida] hispaniensis	2	0	2	0	0	0	2
[Candida] incommunis	0	0	1	0	0	0	1
[Candida] inconspicua	0	0	1	0	0	0	2
[Candida] intermedia	0	0	3	0	0	0	3
[Candida] ipomoeae	0	0	3	0	0	0	3
[Candida] montana	0	0	1	0	0	0	0
[Candida] mycetangii	0	0	1	0	0	0	2
[Candida] nivariensis	1	0	0	0	0	0	1
[Candida] orba	0	0	0	0	0	0	0
[Candida] oregonensis	0	0	1	0	0	0	0
[Candida] ponderosae	0	0	1	0	0	0	0
[Candida] pseudohaemulonis	0	0	1	0	0	0	1
[Candida] psychrophila	0	0	1	0	0	0	0
[Candida] restingae	1	0	1	0	0	0	0
[Candida] rhagii	0	0	1	0	0	0	0
[Candida] sake	0	0	1	0	0	0	0
[Candida] schatavii	0	0	1	0	0	0	0
[Candida] sorboxylosa	0	0	1	0	0	0	0
[Candida] stellimalicola	0	0	0	0	0	0	1
[Candida] succiphila	0	0	1	0	0	0	0
[Candida] tammaniensis	0	0	0	0	0	0	0
[Candida] torresii	0	0	1	0	0	0	1
[Candida] vartiovaarae	0	0	2	0	0	0	2
[Candida] wancherniae	0	0	1	0	0	0	0
[Flexibacter] sp. ATCC 35103	0	0	0	0	0	0	0
[Nectria] haematococca	2	0	30	21	0	0	9
[Polyangium] brachysporum	0	0	0	0	0	0	0
[Ruminococcus] gnavus	0	0	0	0	0	0	0
[Talaromyces] leycettanus	0	0	3	2	0	0	1
0-14-0-80-42-15 sp002780005	0	0	0	0	0	0	0
1-19 sp001922585	2	0	2	0	1	0	0
1-19 sp002837195	5	0	0	0	1	0	1
1162T-S-0a-05 sp000964245	2	0	2	0	2	0	0
14-2 sp000403255	0	0	1	0	4	0	0
14-2 sp000403315	0	0	0	0	1	0	0
14-2 sp000403845	1	0	2	0	2	0	0
14-2 sp001940225	0	0	1	0	1	0	0
1NLA3E sp000242895	2	0	0	1	6	0	1
2-02-FULL-66-14 sp002451175	0	0	0	0	0	0	0
2013Ark19i sp001460935	0	0	0	0	0	0	0
2013Ark19i sp900078745	0	0	0	0	0	0	0
28-YEA-48 sp900104955	2	0	1	0	1	0	1
28L sp000177555	0	0	0	0	0	0	0
28L sp002892445	0	0	0	0	4	0	0
3-1-20CM-3-53-8 sp001920415	0	0	1	0	0	0	0
32-111 sp002441125	0	0	0	0	0	0	0
32-67-11 sp000696225	0	0	0	0	0	0	0
32-67-11 sp000828895	0	0	0	0	1	0	1
32-67-11 sp000828915	0	0	0	0	1	0	1
32O-W sp001465275	2	0	0	0	2	0	2
40CM-2-53-6 sp002495485	0	0	0	0	0	0	0
41T-STBD-0c-01a sp002009425	2	0	2	0	2	0	0
43-108 sp001915545	0	0	0	0	0	0	0
45385 sp002156385	2	0	1	1	1	0	0
45385 sp002797395	1	0	0	1	1	0	0
46-47 sp002452555	0	0	0	0	0	0	0
46-80 sp002382755	0	0	0	0	0	0	0
46-80 sp002418775	0	0	0	0	0	0	0
46-80 sp003513005	0	0	0	0	0	0	0
4787 sp002402995	0	0	0	0	0	0	0
49-20 sp002417685	0	0	0	0	0	0	0
49-20 sp002436085	0	0	0	0	0	0	0
51-20 sp001917175	0	0	0	0	0	0	2
59-46-T64 sp003205515	3	0	0	0	0	0	1
79-D21 sp002432945	0	0	0	0	0	0	0
79-D21 sp002436015	0	0	1	0	0	0	0
992a sp001940245	0	0	0	0	1	0	0
A37T11 sp900109895	0	0	1	1	0	0	0
A52C2 sp900110915	0	0	0	1	0	0	2
AAA044-D11 sp002340925	0	0	0	0	0	0	0
AAA044-D11 sp002367715	0	0	0	0	0	0	0
AAA164-E04 sp002690655	0	0	0	0	1	0	3
AAA240-E13 sp002690285	0	0	0	0	0	0	0
AAA261-N23 sp000375685	0	0	0	0	0	0	0
AAA300-D14 sp002710745	0	0	0	0	0	0	0
AAA300-D14 sp002711285	0	0	0	0	0	0	0
AAA300-D14 sp002715065	0	0	0	0	0	0	1
AAA536-G10 sp002691185	0	0	0	0	0	0	0
AAA536-G10 sp003278095	0	0	0	0	0	0	0
Aaosphaeria arxii	3	0	15	15	0	0	10
AAP99 sp001295775	1	0	0	0	1	0	2
AB-629-J13 sp002346675	0	0	0	0	0	0	0
Abditibacterium utsteinense	1	0	0	0	0	0	1
Abiotrophia defectiva	0	0	0	0	0	0	0
Abiotrophia sp001815865	0	0	0	0	0	0	0
Absidia glauca	2	0	2	0	0	0	7
Absidia repens	2	0	2	0	0	0	9
Absiella dolichum	0	0	0	0	0	0	0
Absiella innocuum	0	0	0	0	12	0	0
Absiella sp000163515	0	0	3	0	0	0	0
Absiella sp000165065	0	0	0	0	0	0	0
AC2028 sp000702085	0	0	1	0	1	0	0
AC2028 sp000702685	0	0	1	0	1	0	0
AC2028 sp002317155	0	0	0	0	0	0	0
AC2028 sp002373595	0	0	0	0	0	0	0
AC2028 sp002373975	0	0	0	0	0	0	0
AC2028 sp900320825	0	0	0	0	0	0	0
Ac37b sp000746585	0	0	0	0	0	0	1
AcAMD-5 sp002293025	0	0	0	0	0	0	1
Acaricomes phytoseiuli	2	0	0	0	1	0	1
Acaromyces ingoldii	1	0	13	2	0	0	2
Acaryochloris marina	2	0	1	1	5	0	4
Acaryochloris sp000238775	1	0	0	0	3	0	2
Acaulopage tetraceros	1	0	0	0	0	0	0
Accumulibacter phosphatis_B	1	0	0	0	1	0	1
Accumulibacter phosphatis_C	4	0	2	0	1	0	1
Accumulibacter phosphatis_E	0	0	0	0	2	0	0
Accumulibacter sp000584975	0	0	0	0	1	0	1
Accumulibacter sp000585015	0	0	0	1	4	0	1
Accumulibacter sp000585055	0	0	1	0	0	0	0
Accumulibacter sp000585075	0	0	2	0	0	0	1
Acd1 sp000389735	0	0	0	0	0	0	0
Acetanaerobacterium elongatum	0	0	0	0	1	0	0
Acetatifactor muris	0	0	0	0	1	0	0
Acetatifactor sp002314715	0	0	0	0	0	0	0
Acetatifactor sp002368865	0	0	0	0	0	0	0
Acetatifactor sp002431915	0	0	0	0	2	0	0
Acetatifactor sp002490995	0	0	0	0	1	0	0
Acetatifactor sp003447295	0	0	0	0	2	0	0
Acetatifactor sp900066365	0	0	0	0	5	0	0
Acetatifactor sp900066565	0	0	0	0	19	0	0
Acetatifactor sp900320485	0	0	0	0	3	0	0
Acetitomaculum ruminis	0	0	1	0	2	0	0
Acetivibrio cellulolyticus	1	0	8	7	2	0	0
Acetivibrio clariflavum	3	0	3	6	8	0	0
Acetivibrio_A ethanolgignens	0	0	0	0	0	0	0
Acetivibrio_A sp002419585	0	0	0	0	0	0	0
Acetoanaerobium noterae	0	0	0	0	4	0	0
Acetoanaerobium sticklandii	0	0	0	0	2	0	0
Acetobacter aceti	1	0	1	0	4	0	4
Acetobacter aceti_B	0	0	0	0	1	0	1
Acetobacter ascendens	1	0	0	1	3	0	12
Acetobacter cerevisiae	3	0	0	0	2	0	3
Acetobacter cibinongensis	5	0	0	0	0	0	2
Acetobacter fabarum	3	0	0	0	5	0	7
Acetobacter ghanensis	1	0	0	0	1	0	2
Acetobacter indonesiensis	0	0	0	0	1	0	4
Acetobacter malorum	6	0	1	0	5	0	6
Acetobacter malorum_A	2	0	0	0	2	0	3
Acetobacter nitrogenifigens	2	0	0	2	2	0	2
Acetobacter okinawensis	0	0	0	0	1	0	1
Acetobacter okinawensis_A	1	0	0	0	1	0	2
Acetobacter orientalis	13	0	0	0	4	0	7
Acetobacter orleanensis	4	0	0	0	4	0	4
Acetobacter oryzifermentans	0	0	0	4	23	0	18
Acetobacter papayae	0	0	0	0	0	0	1
Acetobacter pasteurianus	0	0	0	1	19	0	41
Acetobacter pasteurianus_B	0	0	0	0	4	0	6
Acetobacter persici	5	0	3	0	3	0	5
Acetobacter pomorum	0	0	0	0	0	0	2
Acetobacter senegalensis	2	0	3	0	3	0	5
Acetobacter sp002153485	0	0	0	0	0	0	0
Acetobacter sp002153745	0	0	0	0	1	0	0
Acetobacter sp002409645	0	0	0	0	1	0	1
Acetobacter syzygii	0	0	0	0	4	0	6
Acetobacter tropicalis	9	0	0	0	8	0	8
Acetobacterium bakii	0	0	3	0	11	0	4
Acetobacterium dehalogenans	1	0	2	0	2	0	1
Acetobacterium sp003260995	0	0	3	0	4	0	0
Acetobacterium wieringae	0	0	5	0	6	0	4
Acetobacterium woodii	0	0	3	0	2	0	0
Acetohalobium arabaticum	0	0	0	0	0	0	0
Acetomicrobium flavidum	0	0	0	0	4	0	0
Acetomicrobium hydrogeniformans	0	0	0	0	8	0	0
Acetomicrobium sp002385485	0	0	0	0	1	0	0
Acetomicrobium sp002433005	0	0	0	0	2	0	0
Acetomicrobium thermoterrenum	0	0	0	0	2	0	0
Acetonema longum	1	0	0	1	0	0	0
Acholeplasma equifetale	0	0	0	0	0	0	1
Acholeplasma granularum	0	0	0	1	0	0	1
Acholeplasma hippikon	0	0	0	2	0	0	2
Acholeplasma laidlawii	0	0	0	10	0	0	11
Acholeplasma oculi	0	0	0	3	0	0	3
Acholeplasma sp002399815	0	0	0	0	0	0	0
Acholeplasma_A axanthum	0	0	2	0	0	0	1
Acholeplasma_A modicum	0	0	0	0	0	0	0
Acholeplasma_C brassicae	0	0	0	0	0	0	1
Acholeplasma_D palmae	0	0	0	1	0	0	1
Achromobacter arsenitoxydans	1	0	0	0	0	0	1
Achromobacter bronchiseptica	2	0	0	0	0	0	0
Achromobacter denitrificans	32	0	4	4	1	0	4
Achromobacter dolens	15	0	2	0	1	0	3
Achromobacter insolitus	55	0	10	8	0	0	10
Achromobacter insuavis	19	0	6	1	0	0	2
Achromobacter marplatensis	11	0	2	3	0	0	3
Achromobacter mucicolens	27	0	0	0	1	0	7
Achromobacter piechaudii	12	0	3	2	0	0	3
Achromobacter pulmonis	8	0	1	2	0	0	2
Achromobacter ruhlandii	72	0	22	11	0	0	14
Achromobacter sp000633435	5	0	1	0	1	0	1
Achromobacter sp000757485	5	0	0	1	0	0	1
Achromobacter sp001270295	2	0	0	0	0	0	0
Achromobacter sp001298955	4	0	1	1	0	0	1
Achromobacter sp001299355	10	0	3	0	0	0	3
Achromobacter sp001299435	19	0	4	0	0	0	3
Achromobacter sp001428845	5	0	1	1	0	0	2
Achromobacter sp002331005	3	0	0	1	0	0	2
Achromobacter sp002902905	5	0	2	0	0	0	1
Achromobacter sp002975275	6	0	1	1	0	0	1
Achromobacter sp900156745	7	0	1	2	1	0	2
Achromobacter spanius	8	0	0	2	0	0	2
Achromobacter spanius_B	10	0	2	1	0	0	3
Achromobacter spanius_C	4	0	2	0	3	0	2
Achromobacter spanius_D	7	0	0	1	0	0	2
Achromobacter xylosoxidans	323	0	92	47	7	0	47
Achromobacter xylosoxidans_B	7	0	2	0	0	0	1
Achromobacter xylosoxidans_C	6	0	2	0	0	0	1
Aciculoconidium aculeatum	0	0	1	0	0	0	1
Aciculosporium take	0	0	2	0	0	0	2
Acidaminobacter hydrogenoformans	1	0	0	0	1	0	0
Acidaminococcus fermentans	0	0	0	0	1	0	0
Acidaminococcus intestini	0	0	0	0	4	0	0
Acidaminococcus massiliensis	3	0	0	0	0	0	0
Acidaminococcus sp000437815	0	0	0	0	0	0	0
Acidaminococcus sp900291475	0	0	0	0	1	0	0
Acidaminococcus sp900314165	0	0	0	0	0	0	0
Acidaminococcus sp900315205	0	0	0	0	0	0	0
Acidaminococcus timonensis	0	0	0	0	1	0	0
Acidianus brierleyi	0	0	0	0	2	0	1
Acidianus copahuensis	0	0	0	0	1	0	0
Acidianus hospitalis	0	0	0	0	1	0	0
Acidianus manzaensis	0	0	0	0	1	0	1
Acidianus sulfidivorans	0	0	0	0	0	0	1
Acidibacillus ferrooxidans_A	0	0	0	0	3	0	3
Acidibacillus ferrooxidans_B	0	0	0	0	1	0	1
Acidibacillus_A sulfuroxidans	0	0	0	0	0	0	0
Acidiferrobacter sp003184265	1	0	0	0	0	0	1
Acidiferrobacter thiooxydans	2	0	0	1	0	0	2
Acidihalobacter prosperus	2	0	0	0	2	0	1
Acidihalobacter prosperus_A	3	0	0	0	1	0	1
Acidihalobacter prosperus_B	2	0	0	1	2	0	1
Acidihalobacter_A ferrooxidans	3	0	0	0	2	0	3
Acidilobus saccharovorans	0	0	0	0	1	0	0
Acidimicrobium ferrooxidans	1	0	0	0	0	0	1
Acidiphilium angustum	2	0	0	1	0	0	4
Acidiphilium multivorum	6	0	0	0	0	0	6
Acidiplasma aeolicum	0	0	0	0	0	0	0
Acidipropionibacterium acidipropionici	0	0	0	0	8	0	8
Acidipropionibacterium jensenii	1	0	1	0	0	0	5
Acidipropionibacterium thoenii	0	0	0	0	0	0	0
Acidisphaera rubrifaciens	0	0	0	0	0	0	0
Acidithiobacillus caldus	0	0	0	1	15	0	4
Acidithiobacillus ferrivorans	4	0	0	0	6	0	4
Acidithiobacillus ferrooxidans	12	0	0	3	4	0	6
Acidithiobacillus ferrooxidans_A	0	0	0	0	1	0	0
Acidithiobacillus ferrooxidans_B	6	0	0	2	0	0	3
Acidithiobacillus sp002341825	0	0	0	0	0	0	0
Acidithiobacillus sp002847505	0	0	0	0	1	0	0
Acidithiobacillus thiooxidans	4	0	0	4	23	0	9
Acidithrix ferrooxidans	1	0	0	0	0	0	0
Acidobacterium capsulatum	0	0	2	2	2	0	2
Acidobacterium_A ailaaui	0	0	1	2	0	0	2
Acidocella aminolytica	5	0	0	2	0	0	1
Acidocella facilis	0	0	0	1	2	0	2
Acidomonas methanolica	1	0	0	0	3	0	7
Acidomyces richmondensis	0	0	5	1	0	0	0
Acidothermus cellulolyticus	2	0	0	0	0	0	1
Acidovorax_A anthurii	0	0	0	0	3	1	1
Acidovorax_A avenae	19	0	20	5	12	0	9
Acidovorax_A cattleyae	2	0	6	1	3	0	2
Acidovorax_A citrulli	32	0	24	7	8	0	11
Acidovorax_A konjaci	2	0	2	1	0	1	1
Acidovorax_A oryzae	2	0	4	0	2	0	1
Acidovorax_A sp001424265	2	0	0	0	0	0	1
Acidovorax_A sp002397315	2	0	0	0	1	0	2
Acidovorax_A valerianellae	1	0	1	0	0	0	1
Acidovorax_A wautersii	2	0	1	0	0	0	1
Acidovorax_B carolinensis	6	0	0	0	0	0	4
Acidovorax_B defluvii	0	0	0	1	2	0	1
Acidovorax_B delafieldii_A	0	0	0	0	0	0	0
Acidovorax_B delafieldii_B	1	0	0	0	2	0	0
Acidovorax_B soli	1	0	1	0	0	0	2
Acidovorax_B sp002176815	2	0	1	0	0	0	1
Acidovorax_C caeni	2	0	0	0	0	0	2
Acidovorax_D delafieldii_A	1	0	0	0	1	0	1
Acidovorax_D kalamii	3	0	0	0	2	0	1
Acidovorax_D radicis	14	0	0	0	4	0	4
Acidovorax_D sp000238595	0	0	0	0	1	0	1
Acidovorax_D sp000302535	0	0	0	0	5	0	2
Acidovorax_D sp001411535	6	0	0	0	7	0	2
Acidovorax_D sp001422735	2	0	0	0	1	0	1
Acidovorax_D sp001424425	6	0	0	0	3	0	3
Acidovorax_D sp001633105	2	0	0	0	2	0	1
Acidovorax_D sp001714725	0	0	0	0	0	0	1
Acidovorax_D sp002754175	0	0	0	0	9	0	7
Acidovorax_D sp002754495	6	0	0	0	4	0	3
Acidovorax_D sp002797445	1	0	0	0	2	0	1
Acidovorax_D sp003058055	0	0	0	0	2	0	2
Acidovorax_D sp003060895	1	0	0	0	1	0	0
Acidovorax_D temperans	3	0	0	0	1	0	2
Acidovorax_E sp001428665	7	0	0	0	4	0	2
Acidovorax_E sp003053545	10	0	0	0	4	0	4
Aciduliprofundum boonei	0	0	0	0	0	0	0
Aciduliprofundum sp000327505	0	0	0	0	0	0	0
Acinetobacter albensis	4	0	0	0	0	0	0
Acinetobacter apis	1	0	1	0	0	0	0
Acinetobacter baumannii	11731	0	4980	0	24	0	0
Acinetobacter baylyi	32	0	23	0	22	0	0
Acinetobacter beijerinckii	8	0	0	0	3	0	0
Acinetobacter bereziniae	27	0	0	0	4	0	0
Acinetobacter bohemicus	7	0	0	0	6	0	0
Acinetobacter boissieri	0	0	0	0	0	0	0
Acinetobacter bouvetii	10	0	5	0	1	0	0
Acinetobacter brisouii	13	0	0	0	4	0	0
Acinetobacter calcoaceticus	83	0	48	0	13	0	0
Acinetobacter calcoaceticus_B	5	0	4	1	0	0	0
Acinetobacter calcoaceticus_C	14	0	7	0	1	0	0
Acinetobacter celticus	1	0	0	0	0	0	0
Acinetobacter colistiniresistens	11	0	8	0	13	0	0
Acinetobacter defluvii	3	0	0	0	1	0	0
Acinetobacter equi	4	0	0	0	1	0	0
Acinetobacter fasciculus	38	0	0	0	0	0	0
Acinetobacter gandensis	3	0	2	0	0	0	0
Acinetobacter gerneri	7	0	1	0	0	0	0
Acinetobacter guillouiae	29	0	0	0	3	0	0
Acinetobacter gyllenbergii	16	0	8	0	14	0	0
Acinetobacter haemolyticus	162	0	11	0	9	0	0
Acinetobacter haemolyticus_A	4	0	0	0	0	0	0
Acinetobacter harbinensis	3	0	0	0	0	0	0
Acinetobacter idrijaensis	8	0	0	0	0	0	0
Acinetobacter indicus	94	0	1	0	0	0	0
Acinetobacter johnsonii	84	0	0	0	28	0	0
Acinetobacter junii	89	0	0	0	47	0	0
Acinetobacter junii_A	8	0	0	0	0	0	0
Acinetobacter kookii	6	0	0	0	0	0	0
Acinetobacter kyonggiensis	9	0	0	0	5	0	0
Acinetobacter lactucae	35	0	12	0	8	0	0
Acinetobacter larvae	3	0	2	0	0	0	0
Acinetobacter lwoffii	15	0	0	0	0	0	0
Acinetobacter lwoffii_B	21	0	1	0	0	0	0
Acinetobacter marinus	2	0	0	0	0	0	0
Acinetobacter nectaris	1	0	0	0	0	0	0
Acinetobacter nosocomialis	395	0	218	0	136	0	0
Acinetobacter oleivorans	97	0	52	0	21	0	0
Acinetobacter parvus	13	0	0	0	0	0	0
Acinetobacter piscicola	2	0	0	0	0	0	0
Acinetobacter pittii	605	0	244	1	201	0	0
Acinetobacter pittii_E	5	0	1	0	0	0	0
Acinetobacter pittii_H	16	0	5	0	0	0	0
Acinetobacter populi	2	0	0	0	0	0	0
Acinetobacter pragensis	2	0	1	0	0	0	0
Acinetobacter proteolyticus	17	0	5	0	10	0	0
Acinetobacter puyangensis	2	0	1	0	0	0	0
Acinetobacter qingfengensis	2	0	1	0	0	0	0
Acinetobacter radioresistens	132	0	0	0	0	0	0
Acinetobacter rudis	6	0	3	0	0	0	0
Acinetobacter schindleri	29	0	0	0	18	0	0
Acinetobacter seifertii	51	0	25	0	26	0	0
Acinetobacter soli	48	0	21	0	40	0	0
Acinetobacter sp000214135	2	0	0	0	0	0	0
Acinetobacter sp000313935	5	0	2	0	0	0	0
Acinetobacter sp000368265	7	0	0	0	3	0	0
Acinetobacter sp000369405	3	0	2	0	2	0	0
Acinetobacter sp000369505	9	0	1	0	2	0	0
Acinetobacter sp000369525	17	0	5	0	11	0	0
Acinetobacter sp000369545	13	0	5	0	7	0	0
Acinetobacter sp000369565	8	0	3	0	3	0	0
Acinetobacter sp000369645	14	0	2	0	10	0	0
Acinetobacter sp000369705	18	0	5	0	4	0	0
Acinetobacter sp000369785	29	0	7	0	19	0	0
Acinetobacter sp000369805	4	0	2	0	2	0	0
Acinetobacter sp000400715	4	0	1	0	2	0	0
Acinetobacter sp000632455	2	0	1	0	0	0	0
Acinetobacter sp000773685	0	0	0	0	0	0	0
Acinetobacter sp000805455	4	0	1	0	1	0	0
Acinetobacter sp001612555	5	0	1	0	0	0	0
Acinetobacter sp001647535	7	0	0	0	0	0	0
Acinetobacter sp001647545	7	0	0	0	0	0	0
Acinetobacter sp001647675	2	0	0	0	0	0	0
Acinetobacter sp001696605	14	0	0	0	8	0	0
Acinetobacter sp001696615	4	0	1	0	1	0	0
Acinetobacter sp002018365	8	0	0	0	1	0	0
Acinetobacter sp002135195	10	0	0	0	2	0	0
Acinetobacter sp002135205	12	0	0	0	3	0	0
Acinetobacter sp002135235	2	0	0	0	0	0	0
Acinetobacter sp002135245	4	0	0	0	0	0	0
Acinetobacter sp002135295	5	0	0	0	1	0	0
Acinetobacter sp002135315	2	0	0	0	0	0	0
Acinetobacter sp002135335	3	0	0	0	0	0	0
Acinetobacter sp002135345	2	0	0	0	0	0	0
Acinetobacter sp002135355	5	0	0	0	0	0	0
Acinetobacter sp002135375	3	0	0	0	0	0	0
Acinetobacter sp002135415	4	0	1	0	0	0	0
Acinetobacter sp002135435	3	0	1	0	0	0	0
Acinetobacter sp002165255	5	0	1	0	5	0	0
Acinetobacter sp002165295	4	0	2	0	0	0	0
Acinetobacter sp002165305	4	0	0	0	1	0	0
Acinetobacter sp002296655	0	0	0	0	0	0	0
Acinetobacter sp002365595	2	0	0	0	0	0	0
Acinetobacter sp002367455	3	0	0	0	0	0	0
Acinetobacter sp002455755	0	0	0	0	0	0	0
Acinetobacter sp002688565	3	0	0	0	1	0	0
Acinetobacter sp002934695	23	0	1	0	0	0	0
Acinetobacter sp003024515	3	0	0	0	0	0	0
Acinetobacter sp003024525	16	0	0	0	0	0	0
Acinetobacter sp003105055	4	0	0	0	0	0	0
Acinetobacter sp003261585	2	0	1	0	0	0	0
Acinetobacter sp003268395	2	0	1	0	0	0	0
Acinetobacter sp900323515	0	0	0	0	1	0	0
Acinetobacter tandoii	18	0	0	0	0	0	0
Acinetobacter tjernbergiae	3	0	0	0	3	0	0
Acinetobacter towneri	14	0	0	0	1	0	0
Acinetobacter towneri_A	1	0	0	0	2	0	0
Acinetobacter ursingii	89	0	23	0	54	0	0
Acinetobacter venetianus	47	0	0	0	10	0	0
Acremonium chrysogenum	2	0	12	8	0	0	9
Acremonium egyptiacum	0	0	0	0	0	0	0
Actibacterium atlanticum	2	0	0	2	1	0	0
Actibacterium mucosum	2	0	0	1	0	0	0
Actibacterium pelagium	4	0	1	0	1	0	0
Actibacterium sp000744955	2	0	0	0	1	0	1
Actibacterium ureilyticum	2	0	0	0	2	0	0
Actinoallomurus fulvus	0	0	0	0	0	0	0
Actinoallomurus sp.	0	0	0	0	0	0	0
Actinoallomurus sp. ID145698	0	0	0	0	0	0	0
Actinoalloteichus cyanogriseus	9	0	7	7	7	0	6
Actinoalloteichus hoggarensis	6	0	3	8	2	0	4
Actinoalloteichus hymeniacidonis	7	0	7	7	1	1	4
Actinoalloteichus sp. WH1-2216-6	0	0	0	0	0	0	0
Actinoalloteichus sp001941625	16	0	13	20	8	2	8
Actinoalloteichus spitiensis	0	0	0	0	0	0	0
Actinobacillus capsulatus	1	0	0	0	0	0	0
Actinobacillus equuli	2	0	0	0	0	0	0
Actinobacillus pleuropneumoniae	31	0	0	0	0	0	0
Actinobacillus suis	13	0	0	0	0	0	0
Actinobacillus ureae	3	0	0	0	1	0	0
Actinobacillus_A minor	1	0	0	0	0	0	0
Actinobacillus_A porcitonsillarum	0	0	0	0	0	0	0
Actinobacillus_B seminis	0	0	0	0	0	0	0
Actinobacteria bacterium	0	0	0	0	0	0	0
Actinobacteria bacterium OK006	0	0	0	0	0	0	0
Actinobaculum massiliense	0	0	0	3	0	0	0
Actinobaculum suis	0	0	0	1	0	0	0
Actinocatenispora sera	4	0	1	3	1	0	4
Actinocorallia populi	6	0	4	6	3	0	4
Actinokineospora album	18	0	22	13	10	4	12
Actinokineospora auranticolor	7	0	9	9	5	2	4
Actinokineospora bangkokensis	6	0	8	11	3	1	4
Actinokineospora enzanensis	7	0	9	7	7	1	3
Actinokineospora fastidiosa	0	0	0	0	0	0	0
Actinokineospora inagensis	7	0	5	5	2	0	2
Actinokineospora iranicum	4	0	6	10	7	1	4
Actinokineospora sp900070365	10	0	10	6	9	0	6
Actinokineospora spheciospongiae	10	0	20	12	4	0	3
Actinokineospora terrae	14	0	24	14	12	0	7
Actinomadura atramentaria	0	0	0	0	0	0	0
Actinomadura fulva	0	0	0	0	0	0	0
Actinomadura hibisca	0	0	0	0	0	0	0
Actinomadura kijaniata	0	0	0	0	0	0	0
Actinomadura madurae	0	0	0	0	0	0	0
Actinomadura melliaura	0	0	0	0	0	0	0
Actinomadura namibiensis	0	0	0	0	0	0	0
Actinomadura sp. ATCC 39365	0	0	0	0	0	0	0
Actinomadura verrucosospora	0	0	0	0	0	0	0
Actinomadura_B rubrobrunea	5	0	1	5	5	0	6
Actinomucor elegans	2	0	2	0	0	0	2
Actinomyces bovis	0	0	0	0	4	0	0
Actinomyces dentalis	0	0	0	0	0	0	0
Actinomyces denticolens	4	0	3	6	10	0	0
Actinomyces gaoshouyii	0	0	0	0	0	0	0
Actinomyces gerencseriae	0	0	1	0	1	0	0
Actinomyces glycerinitolerans	0	0	0	0	2	0	0
Actinomyces graevenitzii	0	0	0	0	0	0	0
Actinomyces israelii	0	0	0	0	1	0	0
Actinomyces johnsonii	0	0	0	0	4	0	0
Actinomyces massiliensis	0	0	0	1	1	0	0
Actinomyces naeslundii	0	0	1	0	49	0	0
Actinomyces oris_A	0	0	0	0	5	0	0
Actinomyces oris_B	0	0	0	0	3	0	0
Actinomyces oris_C	2	0	2	1	14	0	0
Actinomyces oris_D	0	0	0	0	2	0	0
Actinomyces oris_E	0	0	1	0	2	0	0
Actinomyces radicidentis	1	0	0	0	3	0	0
Actinomyces ruminicola	1	0	0	0	1	0	0
Actinomyces slackii	1	0	0	1	3	0	0
Actinomyces sp. Lu 9419	0	0	0	0	0	0	0
Actinomyces sp000195595	0	0	0	0	2	0	0
Actinomyces sp000220835	0	0	0	0	3	0	0
Actinomyces sp001278845	0	0	1	0	1	0	0
Actinomyces sp002154335	0	0	0	0	1	0	0
Actinomyces sp002895425	0	0	2	2	3	0	0
Actinomyces sp002999235	0	0	0	0	2	0	0
Actinomyces sp900323545	0	0	3	0	6	0	0
Actinomyces timonensis	0	0	0	1	2	0	0
Actinomyces urogenitalis	0	0	0	0	0	0	0
Actinomyces viscosus	2	0	1	1	25	0	0
Actinomyces vulturis	0	0	0	0	0	0	0
Actinomyces_I minihominis	0	0	0	0	0	0	0
Actinomycetospora chiangmaiensis	1	0	3	1	1	0	3
Actinomycetospora cinnamomea	2	0	3	2	1	0	3
Actinophytocola xanthii	6	0	3	1	7	1	3
Actinophytocola xinjiangensis	10	0	13	12	4	0	3
Actinoplanes atraurantiacus	1	0	4	2	1	0	1
Actinoplanes awajinensis	2	0	3	2	2	0	0
Actinoplanes caeruleus	8	0	12	12	7	0	2
Actinoplanes derwentensis	6	0	7	5	3	1	4
Actinoplanes ferrugineum	2	0	5	6	2	0	0
Actinoplanes friuliensis	2	0	6	2	1	0	1
Actinoplanes garbadinensis	0	0	0	0	0	0	0
Actinoplanes globisporus	2	0	2	2	3	0	0
Actinoplanes italicus	5	0	5	4	2	1	2
Actinoplanes lutulentus	3	0	4	3	1	0	1
Actinoplanes missouriensis	4	0	4	3	0	0	2
Actinoplanes philippinensis	3	0	2	3	5	1	1
Actinoplanes rectilineatus	2	0	3	3	0	0	0
Actinoplanes regularis	5	0	2	3	5	0	1
Actinoplanes sp. ATCC 53533	0	0	0	0	0	0	0
Actinoplanes sp. SE50/110	0	0	0	0	0	0	0
Actinoplanes sp000389965	7	0	12	13	4	1	1
Actinoplanes sp001553785	3	0	7	5	2	1	2
Actinoplanes sp900119315	9	0	21	12	18	3	6
Actinoplanes subtropicus	4	0	2	1	3	0	1
Actinoplanes teichomyceticus	0	0	0	0	0	0	0
Actinoplanes tsinanensis	0	0	0	0	0	0	0
Actinoplanes utahensis	4	0	4	2	1	2	1
Actinoplanes xinjiangensis	5	0	6	5	4	0	1
Actinopolymorpha alba	1	0	1	1	1	0	1
Actinopolymorpha cephalotaxi	0	0	1	0	1	0	3
Actinopolymorpha singaporensis	0	0	0	0	2	0	4
Actinopolyspora alba	7	0	1	2	4	1	5
Actinopolyspora erythraea	20	0	14	9	10	0	6
Actinopolyspora halophila	4	0	0	4	2	0	4
Actinopolyspora mortivallis	12	0	6	6	4	0	6
Actinopolyspora mzabensis	7	0	3	4	1	0	5
Actinopolyspora righensis	14	0	4	7	8	1	12
Actinopolyspora saharensis	13	0	0	6	7	0	12
Actinopolyspora xinjiangensis	8	0	3	2	3	0	3
Actinospica robiniae	4	0	10	6	8	0	5
Actinosynnema mirum	9	0	20	23	12	0	8
Actinosynnema pretiosum	3	0	10	13	4	1	4
Actinotalea bogoriensis	0	0	0	0	0	0	0
Actinotalea carbonis	0	0	0	1	0	0	0
Actinotalea fermentans	0	0	0	1	0	0	1
Actinotalea ferrariae	0	0	0	0	0	0	0
Actinotalea sp000526515	0	0	1	1	1	0	2
Actinotignum schaalii	0	0	0	2	0	0	0
Actinotignum schaalii_A	0	0	0	1	0	0	0
Actinotignum timonense	0	0	0	3	3	0	0
Actinotignum urinale	0	0	0	2	0	0	0
Acutalibacter muris	0	0	0	0	2	0	0
Acutalibacter sp000432995	0	0	0	0	0	0	0
Acutalibacter sp000435395	0	0	0	0	0	0	0
Acutalibacter timonensis	0	0	0	0	3	0	0
Acuticoccus sp003258595	3	0	0	3	1	0	2
Acuticoccus yangtzensis	8	0	0	4	2	0	6
Adhaeribacter aquaticus	1	0	0	1	0	0	1
Adhaeribacter sp003023845	0	0	0	1	1	0	1
Adlercreutzia caecimuris	4	0	0	0	0	0	0
Adlercreutzia equolifaciens	10	0	1	0	0	0	0
Adlercreutzia mucosicola	2	0	0	0	0	0	0
Advenella kashmirensis	6	0	0	0	1	0	1
Advenella kashmirensis_A	4	0	1	0	1	0	1
Advenella mimigardefordensis	7	0	1	1	1	0	1
Advenella sp002810445	5	0	0	0	0	0	1
Aeminium ludgeri	0	0	4	2	0	0	2
Aequorivita antarctica	4	0	0	2	0	0	2
Aequorivita aquimaris	2	0	0	1	0	0	2
Aequorivita capsosiphonis	3	0	0	1	0	0	2
Aequorivita lipolytica	4	0	0	2	0	0	2
Aequorivita soesokkakensis	2	0	0	1	0	0	1
Aequorivita sp002364215	9	0	0	8	0	0	12
Aequorivita sp002375695	0	0	0	0	0	0	2
Aequorivita sp002715485	0	0	0	0	0	0	1
Aequorivita sp900489465	2	0	0	1	0	0	1
Aequorivita sublithincola	2	0	0	1	0	0	1
Aequorivita viscosa	2	0	0	2	0	0	2
Aequorivita vladivostokensis	5	0	0	4	0	0	5
Aeribacillus pallidus	5	0	0	0	12	0	3
Aeriscardovia aeriphila	0	0	0	0	0	0	0
Aerococcus christensenii	0	0	0	0	0	0	0
Aerococcus sanguinicola	0	0	0	0	1	0	0
Aerococcus sp001809535	0	0	0	0	0	0	0
Aerococcus sp001813115	0	0	0	0	0	0	0
Aerococcus sp002252085	0	0	0	0	0	0	0
Aerococcus sp002440555	0	0	0	0	0	0	0
Aerococcus suis	0	0	0	0	0	0	1
Aerococcus urinae	0	0	0	5	0	0	0
Aerococcus urinae_A	0	0	0	1	0	0	0
Aerococcus urinae_B	0	0	0	5	0	0	0
Aerococcus urinae_C	0	0	0	6	0	0	0
Aerococcus urinae_D	0	0	0	15	0	0	0
Aerococcus urinaeequi	0	0	0	0	2	0	6
Aerococcus urinaehominis	0	0	0	0	1	0	2
Aerococcus viridans	0	0	0	0	0	0	1
Aerococcus viridans_B	0	0	0	0	0	0	0
Aerococcus viridans_C	0	0	0	0	0	0	1
Aeromicrobium choanae	0	0	4	0	0	0	1
Aeromicrobium erythreum	3	0	3	1	0	1	1
Aeromicrobium marinum	0	0	2	0	0	0	0
Aeromicrobium sp000471045	1	0	1	0	0	0	0
Aeromicrobium sp001423335	7	0	0	0	0	0	4
Aeromicrobium sp001425755	1	0	1	0	1	0	0
Aeromicrobium sp001426485	1	0	1	0	1	0	0
Aeromicrobium sp001426755	1	0	2	0	0	0	0
Aeromicrobium sp001428805	1	0	1	0	0	0	0
Aeromicrobium sp002174305	0	0	2	1	0	0	0
Aeromicrobium sp002476985	0	0	3	0	0	0	1
Aeromicrobium sp003065605	4	0	0	2	0	0	2
Aeromicrobium_A massiliense	6	0	0	0	0	0	3
Aeromonas allosaccharophila	11	0	3	0	6	0	0
Aeromonas aquatica	1	0	1	0	0	0	0
Aeromonas australiensis	1	0	0	0	2	0	0
Aeromonas bestiarum	5	0	3	0	3	0	0
Aeromonas bivalvium	9	0	3	0	1	0	0
Aeromonas cavernicola	1	0	0	0	0	0	0
Aeromonas caviae	41	0	25	0	32	0	0
Aeromonas dhakensis	54	0	54	0	62	0	0
Aeromonas diversa	2	0	3	1	3	0	0
Aeromonas encheleia	4	0	2	0	2	0	0
Aeromonas enteropelogenes	5	0	3	0	8	0	0
Aeromonas eucrenophila	1	0	1	0	0	0	0
Aeromonas finlandiensis	1	0	0	0	0	0	0
Aeromonas fluvialis	0	0	0	0	1	0	0
Aeromonas hydrophila	136	0	69	0	80	0	0
Aeromonas jandaei	9	0	5	0	9	0	0
Aeromonas lacus	0	0	1	0	2	0	0
Aeromonas lusitana	2	0	0	0	2	0	0
Aeromonas media	7	0	2	0	2	0	0
Aeromonas molluscorum	1	0	0	0	0	0	0
Aeromonas piscicola	2	0	1	0	1	0	0
Aeromonas popoffii	2	0	1	0	0	0	0
Aeromonas rivipollensis	9	0	7	0	7	0	0
Aeromonas rivuli	2	0	1	0	1	0	0
Aeromonas salmonicida	97	0	100	2	13	0	0
Aeromonas sanarellii	1	0	1	0	0	0	0
Aeromonas schubertii	9	0	2	0	8	0	0
Aeromonas simiae	0	0	0	0	0	0	0
Aeromonas sobria	14	0	6	0	23	0	0
Aeromonas sp900156095	1	0	0	0	0	0	0
Aeromonas taiwanensis	4	0	3	0	3	0	0
Aeromonas tecta	2	0	1	0	1	0	0
Aeromonas veronii	112	0	94	0	197	0	0
Aeromonas veronii_A	3	0	1	0	3	0	0
Aeropyrum camini	0	0	0	0	0	0	0
Aeropyrum pernix	0	0	0	0	0	0	0
Aestuariibacter salexigens	1	0	0	0	0	0	0
Aestuariibacter_A aggregatus	0	0	0	0	18	0	0
Aestuariimicrobium kwangyangense	0	0	0	0	0	0	1
Aestuariivita boseongensis	3	0	0	0	0	0	1
Afifella marina	2	0	2	0	0	0	2
Afifella pfennigii	1	0	0	0	1	0	2
Afipia birgiae	3	0	0	0	1	0	3
Afipia broomeae	14	0	0	0	11	0	10
Afipia carboxidovorans	5	0	0	0	3	0	6
Afipia clevelandensis	1	0	0	0	2	0	4
Afipia felis	2	0	6	0	6	0	6
Afipia massiliensis	2	0	0	0	1	0	2
Afipia sp000178995	4	0	3	0	3	0	3
Afipia sp000497575	12	0	0	0	12	0	11
Afipia sp001425835	1	0	0	0	0	0	2
AG-337-I02 sp002718135	1	0	0	0	0	0	0
AG-339-G14 sp003282105	0	0	0	0	0	0	0
AG-343-D04 sp003265885	2	0	0	0	0	0	0
AG-410-N11 sp003265895	0	0	0	0	0	0	0
AG-426-I14 sp003213175	0	0	0	0	0	0	0
AG-426-M11 sp003213095	0	0	0	0	0	0	0
AG-430-B22 sp002726005	0	0	0	0	0	0	0
AG-430-B22 sp002728335	0	0	0	0	0	0	0
AG1 sp003116855	0	0	0	0	0	0	0
Agaribacterium haliotis	1	0	0	0	2	0	0
Agaribacterium sp003265435	3	0	0	0	1	0	0
Agaricus bisporus	7	0	24	7	0	0	36
Agarilytica rhodophyticola	5	0	6	3	2	0	0
Agarivorans albus	7	0	0	0	3	0	0
Agarivorans gilvus	5	0	0	0	2	0	0
Agathobacter faecis	0	0	0	0	10	0	0
Agathobacter rectale	0	0	44	0	88	0	0
Agathobacter ruminis	0	0	0	0	2	0	0
Agathobacter sp000434275	0	0	2	0	2	0	0
Agathobacter sp002474415	0	0	0	0	0	0	0
Agathobacter sp900316805	0	0	0	0	1	0	0
Agathobacter sp900317585	0	0	1	0	1	0	0
Agathobaculum butyriciproducens	0	0	0	0	20	0	0
Agathobaculum desmolans	0	0	0	0	1	0	0
Agathobaculum sp900291975	0	0	4	0	4	0	0
Aggregatibacter actinomycetemcomitans	43	0	0	0	38	0	0
Aggregatibacter actinomycetemcomitans_A	3	0	0	0	1	0	0
Aggregatibacter aphrophilus	8	0	0	0	31	0	0
Aggregatibacter kilianii_A	2	0	0	0	0	0	0
Aggregatibacter kilianii_B	1	0	0	0	25	0	0
Aggregatibacter segnis	6	0	0	0	0	0	0
Aggregatibacter segnis_A	4	0	0	0	0	0	0
Aggregatibacter sp000466335	0	0	0	0	1	0	0
Agitococcus lubricus	0	0	0	0	2	0	0
Agitococcus sp002333125	0	0	0	0	1	0	0
Agreia bicolorata	7	0	2	2	1	0	2
Agreia pratensis	1	0	1	1	0	0	1
Agreia sp001421485	3	0	2	3	0	0	2
Agreia sp001422485	4	0	2	2	0	0	2
Agreia sp900177765	1	0	1	1	1	0	1
Agrobacterium bohemicum	8	0	0	2	0	0	2
Agrobacterium fabrum_B	9	0	18	7	11	0	11
Agrobacterium larrymoorei	11	0	0	1	0	0	3
Agrobacterium nepotum	1	0	0	0	2	0	1
Agrobacterium pusense	30	0	65	3	66	0	66
Agrobacterium rhizogenes	3	0	5	4	4	0	4
Agrobacterium rosae	29	0	0	6	7	0	6
Agrobacterium rubi	9	0	1	0	2	0	2
Agrobacterium salinitolerans	6	0	7	2	12	0	6
Agrobacterium sp. ZX09	0	0	0	0	0	0	0
Agrobacterium sp000192635	79	0	165	53	190	0	178
Agrobacterium sp001422245	2	0	0	0	1	0	1
Agrobacterium sp900012615	5	0	3	1	3	0	3
Agrobacterium sp900012625	6	0	3	3	6	0	3
Agrobacterium sp900013535	13	0	6	4	6	0	5
Agrobacterium sp900468015	6	0	0	1	2	0	2
Agrobacterium sp900468285	41	0	0	2	14	0	14
Agrobacterium sp900472925	2	0	0	1	1	0	1
Agrobacterium sp900473205	2	0	0	0	2	0	2
Agrobacterium sp900473305	109	0	26	6	28	0	29
Agrobacterium tumefaciens	204	0	46	0	240	0	211
Agrobacterium tumefaciens_B	6	0	1	2	4	0	2
Agrobacterium tumefaciens_C	5	0	0	0	1	0	1
Agrobacterium tumefaciens_F	13	0	6	0	7	0	7
Agrobacterium tumefaciens_G	40	0	16	7	28	0	22
Agrococcus baldri	1	0	0	1	0	0	1
Agrococcus carbonis	1	0	0	1	0	0	1
Agrococcus casei	2	0	0	0	0	0	0
Agrococcus jejuensis	1	0	2	0	1	0	1
Agrococcus lahaulensis	1	0	0	1	0	0	1
Agrococcus pavilionensis	1	0	0	1	0	0	1
Agrococcus sp900117395	1	0	1	1	1	0	1
Agrocybe aegerita	3	0	7	4	1	0	13
Agrocybe cylindracea	1	0	0	0	0	0	6
Agromyces aureus	4	0	0	2	2	0	2
Agromyces cerinus	2	0	1	0	0	0	1
Agromyces flavus	1	0	2	2	0	0	1
Agromyces italicus	2	0	0	2	0	0	0
Agromyces sp001421565	3	0	1	1	0	0	1
Agromyces sp001427265	6	0	3	0	0	0	3
Agromyces sp001428255	2	0	2	1	0	0	0
Agromyces sp001429165	1	0	1	1	0	0	1
Agromyces sp001620055	1	0	1	1	0	0	1
Agromyces sp003070885	2	0	4	2	0	0	2
Agromyces sp900113185	3	0	0	1	0	0	1
Agromyces subbeticus	2	0	1	0	0	0	1
Ahniella affigens	2	0	1	2	2	0	0
Ahrensia kielensis	1	0	1	1	2	0	2
Ahrensia marina	0	0	0	0	0	0	1
Ahrensia sp002698425	5	0	0	0	1	0	1
Ahrensia sp002706335	3	0	0	0	1	0	1
Aidingimonas halophila	4	0	0	0	1	0	0
AKCV01 sp000272025	3	0	0	0	0	0	1
Akkermansia glycaniphila	0	0	0	0	0	0	3
Akkermansia muciniphila	104	0	0	0	0	0	213
Akkermansia muciniphila_A	4	0	0	0	0	0	14
Akkermansia muciniphila_B	0	0	0	0	0	0	24
Akkermansia muciniphila_C	0	0	0	0	0	0	8
Akkermansia sp001580195	0	0	0	0	0	0	10
Akkermansia sp002358905	1	0	0	0	0	0	1
Akkermansia sp002471255	1	0	0	0	0	0	1
Albatrellus ellisii	0	0	0	0	0	0	1
Albatrellus sp. MG142	0	0	0	0	0	0	1
Albidiferax koreense	2	0	1	0	0	0	1
Albidiferax sp003097105	7	0	1	0	2	0	1
Albidiferax sp900104385	4	0	1	0	1	0	1
Albidovulum inexpectatum	2	0	0	0	1	0	1
Albidovulum_A xiamenense	6	0	0	0	0	0	2
Albimonas donghaensis	5	0	0	3	2	0	3
Albimonas pacifica	2	0	1	2	1	0	2
Albophoma yamanashiensis	2	0	27	15	0	0	3
Alcaligenes aquatilis	35	0	7	3	2	0	7
Alcaligenes faecalis	81	0	15	17	0	0	12
Alcaligenes faecalis_C	15	0	4	2	0	0	4
Alcaligenes phenolicus	38	0	6	5	0	0	7
Alcanivorax borkumensis	5	0	6	0	5	0	0
Alcanivorax dieselolei	5	0	1	0	2	0	0
Alcanivorax hongdengensis	1	0	0	0	1	0	0
Alcanivorax jadensis	5	0	0	0	6	0	0
Alcanivorax mobilis	5	0	0	0	4	0	0
Alcanivorax nanhaiticus	2	0	0	0	2	0	0
Alcanivorax sp000155615	2	0	2	0	2	0	0
Alcanivorax sp000475295	2	0	0	0	4	0	0
Alcanivorax sp002313655	5	0	0	0	5	0	0
Alcanivorax sp002337465	3	0	0	0	3	0	0
Alcanivorax sp002354605	23	0	0	0	24	0	1
Alcanivorax sp002389055	0	0	0	0	1	0	0
Alcanivorax sp002706085	1	0	0	0	3	0	0
Alcanivorax sp002726155	1	0	0	0	1	0	0
Alcanivorax sp900107995	5	0	2	0	5	0	0
Alcanivorax xenomutans	7	0	0	0	7	0	0
Alcanivorax_A pacificus	1	0	1	1	1	0	0
Alcanivorax_A sp003259185	1	0	0	0	1	0	0
Aldersonia kunmingensis	1	0	0	1	1	0	1
Alectoria sarmentosa	0	0	2	3	0	0	1
Algibacter lectus	0	0	5	5	0	0	6
Algibacter_A alginicilyticus	0	0	0	0	0	0	1
Algibacter_B pectinivorans	0	0	0	0	0	0	1
Algibacter_B sp003143755	0	0	1	0	0	0	1
Algibacter_C aquaticus	2	0	2	2	1	0	1
Algicola sagamiensis	1	0	6	0	3	0	0
Algiphilus aromaticivorans	1	0	0	1	1	0	0
Algoriella xinjiangensis	1	0	0	0	0	0	1
Algoriphagus alkaliphilus	0	0	0	0	0	0	1
Algoriphagus antarcticus	0	0	3	1	0	0	4
Algoriphagus aquaeductus	0	0	0	0	0	0	3
Algoriphagus aquimarinus	1	0	1	1	0	0	1
Algoriphagus boritolerans	0	0	0	0	0	0	3
Algoriphagus chordae	0	0	0	0	0	0	1
Algoriphagus faecimaris	0	0	2	0	1	0	4
Algoriphagus halophilus	0	0	2	1	0	0	2
Algoriphagus hitonicola	0	0	0	1	0	0	2
Algoriphagus locisalis	0	0	1	1	0	0	4
Algoriphagus machipongonensis	0	0	1	0	0	0	1
Algoriphagus mannitolivorans	0	0	0	1	0	0	2
Algoriphagus marincola	0	0	0	2	0	0	6
Algoriphagus marincola_A	0	0	0	1	0	0	2
Algoriphagus marinus	0	0	0	1	0	0	2
Algoriphagus ornithinivorans	0	0	0	0	0	0	12
Algoriphagus ratkowskyi	0	0	0	3	0	0	11
Algoriphagus resistens	1	0	0	1	1	0	1
Algoriphagus sp. KK10202C	0	0	0	0	0	0	0
Algoriphagus sp001593605	0	0	1	1	0	0	2
Algoriphagus sp002002735	0	0	0	1	0	0	2
Algoriphagus sp002807035	0	0	0	2	0	0	6
Algoriphagus sp003259255	0	0	0	1	0	0	2
Algoriphagus terrigena	0	0	1	1	0	0	1
Algoriphagus vanfongensis	0	0	0	0	0	0	1
Algoriphagus yeomjeoni	0	0	1	0	0	0	3
Algoriphagus zhangzhouensis	0	0	0	0	0	0	2
Aliagarivorans marinus	1	0	0	0	1	0	0
Aliagarivorans taiwanensis	1	0	0	0	0	0	0
Aliarcobacter butzleri	4	0	0	0	6	0	0
Aliarcobacter cibarius	0	0	0	0	1	0	0
Aliarcobacter cryaerophilus	7	0	0	0	2	0	0
Aliarcobacter cryaerophilus_A	17	0	0	0	5	0	0
Aliarcobacter cryaerophilus_B	3	0	0	0	1	0	0
Aliarcobacter faecis	1	0	0	0	0	0	0
Aliarcobacter lanthieri	2	0	0	0	0	0	0
Aliarcobacter porcinus	5	0	0	0	3	0	0
Aliarcobacter skirrowii	15	0	0	0	3	0	0
Aliarcobacter sp000284235	3	0	0	0	0	0	0
Aliarcobacter sp002452915	2	0	0	0	0	0	0
Aliarcobacter sp003063245	0	0	0	0	0	0	0
Aliarcobacter sp003063295	0	0	0	0	1	0	0
Aliarcobacter thereius	8	0	0	0	3	0	0
Alicycliphilus denitrificans	15	0	0	0	0	0	4
Alicyclobacillus acidiphilus	0	0	0	0	0	0	1
Alicyclobacillus acidocaldarius	0	0	0	0	0	0	2
Alicyclobacillus acidocaldarius_A	2	0	0	0	0	0	2
Alicyclobacillus acidocaldarius_B	0	0	0	0	0	0	1
Alicyclobacillus acidoterrestris	0	0	0	0	0	0	2
Alicyclobacillus hesperidum	2	0	0	0	0	0	4
Alicyclobacillus mali	0	0	0	0	1	0	2
Alicyclobacillus sendaiensis	1	0	0	0	0	0	1
Alicyclobacillus tengchongensis	0	0	0	0	0	0	2
Alicyclobacillus vulcanalis	2	0	0	0	0	0	2
Alicyclobacillus_A contaminans	0	0	0	0	0	0	0
Alicyclobacillus_A pomorum	3	0	0	0	0	0	0
Alicyclobacillus_B ferrooxydans	1	0	0	0	3	0	3
Alicyclobacillus_G herbarius	0	0	0	0	2	0	2
Alicyclobacillus_G kakegawensis	0	0	0	0	1	0	0
Alicyclobacillus_G shizuokensis	0	0	0	0	1	0	0
Alicyclobacillus_H macrosporangiidus	0	0	0	0	0	0	1
Alicyclobacillus_H macrosporangiidus_B	0	0	0	0	2	0	1
Alicyclobacillus_I montanus	0	0	0	0	0	0	2
Aliicoccus persicus	0	0	0	0	0	0	0
Aliifodinibius roseus	0	0	1	0	1	0	2
Aliifodinibius sp002287075	0	0	1	0	0	0	2
Aliiglaciecola lipolytica	1	0	1	1	0	0	0
Aliihoeflea sp000497755	3	0	0	0	1	0	1
Aliiroseovarius crassostreae	4	0	0	0	2	0	0
Aliiroseovarius pelagivivens	1	0	0	0	1	0	0
Aliiroseovarius sediminilitoris	2	0	0	0	1	0	0
Aliiroseovarius sp002340515	0	0	0	0	0	0	0
Aliiroseovarius sp002367285	0	0	0	0	0	0	0
Aliivibrio fischeri	194	0	0	0	2	0	0
Aliivibrio salmonicida	19	0	0	0	0	0	0
Aliivibrio sifiae	41	0	0	0	7	0	0
Aliivibrio sifiae_A	5	0	0	1	0	0	0
Aliivibrio sp001690985	7	0	0	0	0	0	0
Aliivibrio sp900312675	5	0	0	0	1	0	0
Aliivibrio wodanis	4	0	0	0	0	0	0
Alishewanella aestuarii	2	0	0	0	3	0	0
Alishewanella agri	3	0	0	0	2	0	0
Alishewanella jeotgali	2	0	0	0	1	0	0
Alistipes finegoldii	5	0	0	0	0	0	0
Alistipes obesi	0	0	0	0	2	0	0
Alistipes onderdonkii	15	0	0	0	0	0	0
Alistipes putredinis	0	0	0	0	0	0	0
Alistipes senegalensis	0	0	0	0	0	0	0
Alistipes shahii	0	0	0	0	0	0	0
Alistipes sp000434235	0	0	0	0	0	0	0
Alistipes sp001941065	0	0	0	0	0	0	0
Alistipes sp002159375	1	0	0	0	0	0	0
Alistipes sp002161445	0	0	0	0	0	0	0
Alistipes sp002293345	0	0	0	0	0	0	0
Alistipes sp002358415	0	0	0	0	0	0	0
Alistipes sp002362235	0	0	0	0	0	0	0
Alistipes sp002428825	0	0	0	0	0	0	0
Alistipes sp900021155	0	0	0	0	0	0	0
Alistipes sp900083545	3	0	0	0	0	0	0
Alistipes sp900290115	4	0	0	0	0	0	0
Alistipes timonensis	0	0	0	0	0	0	0
Alistipes_A ihumii	0	0	0	0	0	0	0
Alistipes_A indistinctus	0	0	0	0	0	0	0
Alistipes_A sp900240235	0	0	0	0	1	0	0
Aliterella atlantica	0	0	1	1	4	0	1
Aliterella sp000332075	0	0	3	1	3	0	1
Aliterella sp003003885	0	0	2	2	2	0	1
Alkalibacillus haloalkaliphilus	1	0	0	0	0	0	0
Alkalibacter saccharofermentans	0	0	0	0	2	0	0
Alkalibacterium gilvum	0	0	0	0	0	0	1
Alkalibacterium olivapovliticus	1	0	0	0	0	0	1
Alkalibacterium pelagium	0	0	0	0	0	0	2
Alkalibacterium putridalgicola	0	0	0	0	0	0	0
Alkalibacterium sp000585255	0	0	0	0	0	0	1
Alkalibacterium sp001885615	0	0	0	0	0	0	0
Alkalibacterium sp002500855	0	0	0	0	0	0	1
Alkalibacterium subtropicum	0	0	0	0	0	0	1
Alkalibacterium thalassium	0	0	0	0	0	0	0
Alkalicoccus chagannorensis	1	0	0	0	0	0	1
Alkalicoccus daliensis	1	0	0	0	1	0	2
Alkalicoccus saliphilus	0	0	0	0	0	0	2
Alkalicoccus urumqiensis	1	0	0	0	0	0	2
Alkaliflexus imshenetskii	0	0	1	0	1	0	1
Alkalilimnicola ehrlichii	1	0	1	0	0	0	2
Alkalimonas amylolytica	1	0	1	0	3	0	0
Alkaliphilus peptidifermentans	0	0	0	1	4	0	0
Alkaliphilus transvaalensis	1	0	3	1	2	0	0
Alkaliphilus_A metalliredigens	0	0	0	0	7	0	0
Alkaliphilus_B oremlandii	0	0	0	0	1	0	0
Alkalispirochaeta alkalica	0	0	0	2	0	0	2
Alkalispirochaeta americana	0	0	0	1	0	0	1
Alkalispirochaeta sp002313505	0	0	0	0	0	0	2
Alkalitalea saponilacus	0	0	1	0	1	0	2
Alkanindiges illinoisensis	2	0	0	0	0	0	0
Alkanindiges sp001982605	3	0	0	0	0	0	0
Allisonella histaminiformans	0	0	0	0	2	0	0
Alloascoidea hylecoeti	0	0	0	0	0	0	0
Allobaculum stercoricanis	0	0	0	0	0	0	0
Allochromatium vinosum	3	0	1	0	0	0	1
Allochromatium warmingii	1	0	0	0	0	0	0
Allofrancisella guangzhouensis	1	0	0	0	0	0	0
Allofrancisella sp000710735	1	0	0	0	0	0	0
Allofustis seminis	0	0	0	1	0	0	0
Alloiococcus otitis	0	0	0	0	2	0	0
Allokutzneria albata	11	0	29	17	14	1	23
Allokutzneria sp002155965	3	0	1	1	4	0	3
Allomyces macrogynus	4	0	2	0	0	0	4
Allonocardiopsis opalescens	3	0	4	5	5	0	2
Alloprevotella rava	0	0	0	0	0	0	0
Alloprevotella sp900317635	0	0	0	0	0	0	0
Alloprevotella sp900321445	0	0	0	0	0	0	0
Alloprevotella tannerae	1	0	0	0	0	0	0
Allorhizobium albertimagni	6	0	1	1	1	0	2
Allorhizobium oryziradicis	5	0	0	0	1	0	1
Allorhizobium selenitireducens	3	0	0	1	2	0	1
Allorhizobium sp000247475	0	0	0	0	2	0	0
Allorhizobium sp001296045	3	0	1	0	1	0	2
Allorhizobium sp001429245	6	0	0	0	2	0	4
Allorhizobium sp001713475	15	0	0	0	6	0	6
Allorhizobium sp002307905	1	0	0	0	0	0	0
Allorhizobium sp002600635	2	0	1	1	0	0	1
Allorhizobium sp002855515	4	0	1	1	1	0	2
Allorhizobium sp900156055	6	0	1	0	1	0	2
Allorhizobium sp900176345	2	0	0	0	2	0	2
Allorhizobium sp900465605	2	0	1	1	1	0	1
Allorhizobium sp900465755	3	0	0	0	0	0	1
Allorhizobium sp900466005	1	0	1	1	1	0	1
Allorhizobium sp900466945	2	0	1	1	1	0	2
Allorhizobium sp900468705	13	0	0	0	5	0	9
Allorhizobium sp900470155	4	0	0	0	1	0	1
Allorhizobium sp900473245	28	0	20	0	22	0	18
Allorhizobium sp900473805	12	0	0	0	12	0	12
Allorhizobium taibaishanense	2	0	2	2	1	0	1
Allorhizobium undicola	1	0	1	2	0	0	0
Allorhizobium vitis	46	0	23	33	0	0	11
Allorhizobium vitis_A	75	0	42	44	0	0	16
Allorhizobium vitis_B	45	0	29	29	0	2	10
Allorhizobium wuzhouense	2	0	0	0	2	0	4
Allosalinactinospora lopnorensis	3	0	0	1	2	0	1
Alloscardovia criceti	0	0	0	1	0	0	0
Alloscardovia macacae	0	0	0	0	1	0	0
Alloscardovia omnicolens	0	0	0	4	6	0	0
Alpha-05 sp002307145	0	0	0	0	1	0	1
Alsobacter sp003004785	1	0	1	1	0	0	1
Altererythrobacter epoxidivorans	0	0	0	0	0	0	1
Altererythrobacter ishigakiensis	0	0	0	0	2	0	2
Altererythrobacter xiamenensis	0	0	0	0	1	0	1
Altererythrobacter_A marensis	2	0	0	0	0	0	2
Altererythrobacter_B dongtanensis	0	0	0	1	2	0	1
Altererythrobacter_B flavus	2	0	0	0	2	0	2
Altererythrobacter_B mangrovi	0	0	1	0	2	0	1
Altererythrobacter_B troitsensis	0	0	0	2	2	0	2
Alteribacillus bidgolensis	6	0	0	2	3	0	2
Alteribacillus persepolensis	3	0	0	1	0	0	0
Alteribacillus_A iranensis	1	0	0	1	1	0	1
Alternaria alternata	0	0	122	95	6	0	38
Alternaria arborescens	0	0	52	38	3	0	18
Alternaria atra	0	0	7	6	0	0	2
Alternaria brassicae	0	0	13	14	0	0	3
Alternaria brassicicola	1	0	10	7	0	0	5
Alternaria consortialis	1	0	12	8	0	0	2
Alternaria gaisen	0	0	13	11	1	0	6
Alternaria gansuensis	2	0	12	8	0	0	5
Alternaria jesenskae	0	0	0	0	0	0	0
Alternaria oxytropis	0	0	0	0	0	0	0
Alternaria solani	0	0	25	27	0	0	6
Alternaria sp. MG1	1	0	10	8	1	0	6
Alternaria tenuissima	0	0	89	54	7	0	37
Alteromonas abrolhosensis	0	0	0	0	3	0	0
Alteromonas australica	0	0	0	0	10	0	0
Alteromonas gracilis	0	0	0	0	0	0	0
Alteromonas macleodii	23	0	0	0	23	0	0
Alteromonas marina	1	0	0	0	0	0	0
Alteromonas mediterranea	15	0	4	0	28	0	0
Alteromonas naphthalenivorans	1	0	2	1	4	0	0
Alteromonas sp. B-10-31	0	0	0	0	0	0	0
Alteromonas sp000597705	0	0	0	0	2	0	0
Alteromonas sp000753865	2	0	0	0	0	0	2
Alteromonas sp001885075	0	0	0	0	2	0	0
Alteromonas sp002691125	0	0	0	0	0	0	2
Alteromonas sp002831605	3	0	0	0	2	0	3
Alteromonas stellipolaris	7	0	6	0	7	0	0
Alteromonas_A lipolytica	2	0	0	0	2	0	0
Alteromonas_A sp002335925	1	0	0	0	4	0	0
Alteromonas_A sp002691625	0	0	0	0	1	0	0
Alteromonas_A sp002993365	0	0	0	0	0	0	0
Alteromonas_B confluentis	1	0	0	0	1	0	0
Alteromonas_B sp002729795	3	0	0	0	3	0	0
Alteromonas_C pelagimontana	1	0	0	0	0	0	0
Altibacter lentus	1	0	0	1	0	0	1
Altibacter sp002696485	1	0	0	0	0	0	0
Altibacter sp002813135	2	0	0	1	0	0	1
Alysiella crassa	1	0	0	0	1	0	3
Alysiella filiformis	0	0	0	0	1	0	1
Amanita bisporigera	0	0	0	0	0	0	0
Amanita brunnescens	0	0	0	0	0	0	1
Amanita inopinata	0	0	1	1	0	0	3
Amanita jacksonii	0	0	0	0	0	0	1
Amanita muscaria	2	0	1	1	0	0	14
Amanita phalloides	0	0	0	0	0	0	3
Amanita polypyramis	0	0	0	0	0	0	1
Amanita pseudoporphyria	0	0	0	0	0	0	0
Amanita thiersii	2	0	0	2	0	0	6
Amantichitinum ursilacus	1	0	0	0	1	0	1
Amauroascus mutatus	1	0	4	5	0	0	2
Amauroascus niger	2	0	10	7	0	0	1
Ambrosiella xylebori	0	0	4	4	0	0	1
Ambrosiozyma ambrosiae	0	0	0	0	0	0	0
Ambrosiozyma kashinagicola	0	0	1	0	0	0	1
Ambrosiozyma maleeae	0	0	1	0	0	0	1
Ambrosiozyma monospora	0	0	0	0	0	0	0
Ambrosiozyma oregonensis	0	0	0	0	0	0	0
Ambrosiozyma philentoma	0	0	0	0	0	0	0
Ambrosiozyma pseudovanderkliftii	0	0	1	0	0	0	1
Ambrosiozyma vanderkliftii	0	0	0	0	0	0	0
Amesia nigricolor	0	0	9	11	0	0	2
Aminiphilus circumscriptus	0	0	1	0	1	0	0
Aminiphilus sp002425685	0	0	0	0	2	0	0
Aminobacter aminovorans	10	0	2	0	2	0	2
Aminobacter sp000372965	3	0	1	1	0	0	1
Aminobacter sp001424795	4	0	1	0	0	0	1
Aminobacter sp003071665	7	0	4	2	0	0	2
Aminobacter sp003148805	1	0	0	0	1	0	1
Aminobacterium colombiense	0	0	0	0	2	0	0
Aminobacterium mobile	0	0	0	0	13	0	0
Aminobacterium sp002432275	0	0	0	0	1	0	0
Aminomonas paucivorans	0	0	0	0	0	0	0
Ammonifex degensii	0	0	0	0	1	0	0
Amnibacterium sp003097495	1	0	1	1	0	0	1
Amniculicola lignicola	0	0	11	13	0	0	5
Amoebophilus asiaticus	0	0	0	0	1	0	0
Amorphotheca resinae	0	0	15	14	0	0	8
Amorphus coralli	2	0	0	0	1	0	1
Ampelomyces quisqualis	2	0	11	9	0	0	6
Amphibacillus xylanus	0	0	0	1	2	0	1
Amphibacillus_B jilinensis	1	0	0	0	3	0	2
Amphibacillus_B marinus	1	0	0	0	0	0	2
Amphibacillus_B sediminis	0	0	0	0	3	0	0
Amphiplicatus metriothermophilus	1	0	0	0	1	0	2
Amphirosellinia nigrospora	0	0	14	20	0	0	3
Amphritea atlantica	3	0	0	2	3	0	0
Amphritea japonica	3	0	0	1	2	0	0
Amycolatopsis alba	11	0	24	19	12	0	9
Amycolatopsis albispora	6	0	11	10	5	1	5
Amycolatopsis antarctica	2	0	9	4	9	0	3
Amycolatopsis australiensis	7	0	7	8	3	1	4
Amycolatopsis azurea	6	0	21	15	9	2	11
Amycolatopsis balhimycina	11	0	25	19	9	2	4
Amycolatopsis benzoatilytica	6	0	8	4	5	0	5
Amycolatopsis coloradensis	6	0	9	9	5	1	5
Amycolatopsis decaplanina	4	0	8	8	5	1	5
Amycolatopsis japonica	20	0	46	38	21	2	20
Amycolatopsis jejuensis	4	0	7	4	5	1	4
Amycolatopsis kentuckyensis	0	0	0	0	1	0	0
Amycolatopsis keratiniphila	15	0	46	37	26	1	24
Amycolatopsis lexingtonensis	0	0	0	0	0	0	1
Amycolatopsis lurida	9	0	31	21	21	3	17
Amycolatopsis marina	5	0	5	3	5	1	1
Amycolatopsis mediterranei	50	0	76	42	33	4	24
Amycolatopsis methanolica	10	0	4	0	8	0	6
Amycolatopsis nigrescens	8	0	9	14	5	0	5
Amycolatopsis niigatensis	5	0	6	4	7	0	5
Amycolatopsis orientalis	9	0	22	17	15	1	11
Amycolatopsis orientalis_C	38	0	22	16	31	0	21
Amycolatopsis orientalis_D	2	0	2	1	5	0	2
Amycolatopsis pretoriensis	8	0	6	11	6	1	3
Amycolatopsis regifaucium	14	0	32	22	17	3	15
Amycolatopsis rifamycinica	4	0	3	5	3	0	3
Amycolatopsis rubida	24	0	34	16	22	1	10
Amycolatopsis saalfeldensis	6	0	9	5	5	1	5
Amycolatopsis sacchari	4	0	3	1	5	0	4
Amycolatopsis sp.	0	0	0	0	0	0	0
Amycolatopsis sp. AA4	0	0	0	0	0	0	0
Amycolatopsis sp. M39	0	0	0	0	0	0	0
Amycolatopsis sp. SANK 60206	0	0	0	0	0	0	0
Amycolatopsis sp000231075	5	0	3	0	3	0	4
Amycolatopsis sp002234595	4	0	10	5	4	0	3
Amycolatopsis sp002234605	15	0	6	2	10	0	9
Amycolatopsis sp002796545	18	0	20	12	16	2	10
Amycolatopsis sp002849735	6	0	30	19	7	0	8
Amycolatopsis sp002904295	5	0	8	9	5	0	1
Amycolatopsis sp002904335	8	0	4	8	5	0	3
Amycolatopsis sulphurea	11	0	14	10	11	1	14
Amycolatopsis taiwanensis	4	0	0	2	3	0	3
Amycolatopsis thailandensis	2	0	5	0	2	0	1
Amycolatopsis thermoflava	19	0	5	5	10	0	10
Amycolatopsis tolypomycina	10	0	13	16	5	0	5
Amycolatopsis vancoresmycina	7	0	13	12	3	0	2
Amycolatopsis xylanica	7	0	12	8	11	1	7
Amycolatopsis_C halophila	4	0	6	3	4	0	0
Amylibacter lutimaris	3	0	1	2	1	0	1
Amylibacter_A kogurei	3	0	1	0	2	0	1
Amylibacter_A sp000153745	0	0	0	0	0	0	2
Amylibacter_A sp002469545	0	0	0	0	0	0	0
Amylibacter_A sp900197625	0	0	0	0	0	0	0
An114 sp002161055	0	0	0	0	1	0	0
An172 sp002160515	0	0	0	0	1	0	0
An181 sp002160325	0	0	1	0	1	0	0
An2-A sp002160065	0	0	0	0	0	0	0
An200 sp002160025	0	0	1	0	1	0	0
An200 sp003268275	3	0	0	0	0	0	0
An23 sp002159945	1	0	0	0	1	0	0
An7 sp002159335	1	0	0	0	0	0	0
An7 sp002159765	0	0	0	0	0	0	0
An7 sp002161805	0	0	0	0	0	0	0
Anabaena minutissima	0	0	0	0	0	0	0
Anabaena sp. 90	0	0	0	0	0	0	0
Anabaena sp. Syke748	0	0	0	0	0	0	0
Anabaena sp. UHCC 0451	0	0	0	0	0	0	0
Anabaena sp. UHCC-0399	0	0	0	0	0	0	0
Anabaena sp000332135	0	0	5	5	2	0	3
Anabaena_A cylindrica	2	0	10	8	6	0	8
Anabaenopsis circularis	0	0	6	4	10	0	10
Anabaenopsis sp000316625	0	0	2	2	5	0	4
Anaerobacillus alkalidiazotrophicus	1	0	0	0	1	0	1
Anaerobacillus alkalilacustris	1	0	0	0	0	0	1
Anaerobacillus arseniciselenatis	2	0	0	1	0	0	0
Anaerobacillus isosaccharinicus	1	0	0	1	0	0	0
Anaerobacillus_A macyae	4	0	0	1	1	0	2
Anaerobacillus_A sp002563635	3	0	0	3	6	0	6
Anaerobiospirillum succiniciproducens	0	0	0	0	0	0	0
Anaerobiospirillum_A thomasii	2	0	0	2	0	0	2
Anaerobium acetethylicum	0	0	0	0	1	0	0
Anaerobranca californiensis	0	0	0	0	3	0	0
Anaerobranca gottschalkii	0	0	0	0	1	0	0
Anaerococcus hydrogenalis	0	0	0	0	5	0	0
Anaerococcus lactolyticus	0	0	0	0	2	0	0
Anaerococcus mediterraneensis	0	0	0	0	1	0	0
Anaerococcus obesiensis	0	0	0	0	5	0	0
Anaerococcus octavius	0	0	1	0	3	0	0
Anaerococcus prevotii	0	0	1	0	3	0	0
Anaerococcus prevotii_A	0	0	1	0	3	0	0
Anaerococcus provencensis	0	0	0	0	3	0	0
Anaerococcus rubeinfantis	0	0	3	0	6	0	0
Anaerococcus senegalensis	0	0	3	0	3	0	0
Anaerococcus sp001182725	0	0	0	0	3	0	0
Anaerococcus sp002359915	0	0	0	0	6	0	0
Anaerococcus sp900128425	0	0	1	0	4	0	0
Anaerococcus sp900232825	0	0	2	0	5	0	0
Anaerococcus sp900258475	0	0	1	0	3	0	0
Anaerococcus sp900290195	0	0	0	0	1	0	0
Anaerococcus tetradius	0	0	1	0	2	0	0
Anaerococcus vaginalis	0	0	1	0	1	0	0
Anaerococcus vaginalis_B	0	0	0	0	3	0	0
Anaerocolumna aminovalerica	0	0	1	0	6	0	0
Anaerocolumna jejuensis	0	0	1	0	1	0	0
Anaerocolumna sp000702945	0	0	2	1	3	0	0
Anaerocolumna sp002294045	0	0	0	0	1	0	0
Anaerocolumna sp002434335	0	0	1	0	3	0	0
Anaerocolumna xylanovorans	0	0	3	1	2	0	0
Anaerofilum sp002160015	0	0	0	0	1	0	0
Anaerofustis stercorihominis	0	0	0	0	8	0	0
Anaeroglobus geminatus	0	0	0	0	2	0	0
Anaeroglobus massiliensis	0	0	0	0	3	0	0
Anaeroglobus micronuciformis	0	0	0	0	2	0	0
Anaeroglobus sp900240295	0	0	0	0	1	0	0
Anaerolinea thermolimosa	0	0	0	1	0	0	2
Anaerolinea thermophila	0	0	1	1	0	0	2
Anaeromassilibacillus senegalensis	0	0	0	0	1	0	0
Anaeromassilibacillus sp001305115	0	0	0	0	3	0	0
Anaeromassilibacillus sp002159845	0	0	0	0	6	0	0
Anaeromicrobium sediminis	0	0	0	0	1	0	0
Anaeromusa burkinensis	0	0	0	0	4	0	0
Anaeromyces robustus	0	0	16	3	0	0	1
Anaeromyxobacter dehalogenans	4	0	2	4	4	0	0
Anaeromyxobacter dehalogenans_B	2	0	1	2	2	0	0
Anaeromyxobacter sp000017505	1	0	1	1	3	0	1
Anaeromyxobacter sp000964525	0	0	0	0	1	0	0
Anaerophaga thermohalophila	0	0	0	0	0	0	0
Anaerophaga thermohalophila_A	0	0	0	0	1	0	0
Anaerorhabdus furcosa	0	0	0	0	0	0	0
Anaerosalibacter sp900155565	0	0	0	0	1	0	0
Anaerosalibacter_A massiliensis	0	0	0	0	6	0	0
Anaerosphaera aminiphila	0	0	0	0	1	0	0
Anaerosphaera sp000468535	0	0	0	0	2	0	0
Anaerosporobacter mobilis	1	0	3	1	2	0	0
Anaerosporomusa subterranea	0	0	0	1	2	0	0
Anaerostipes caccae	0	0	1	0	6	0	0
Anaerostipes hadrus	0	0	0	0	18	0	0
Anaerostipes hadrus_A	0	0	0	0	4	0	0
Anaerostipes sp000508985	0	0	1	0	4	0	0
Anaerostipes sp001940315	0	0	0	0	1	0	0
Anaerostipes sp900066705	0	0	0	0	2	0	0
Anaerotignum lactatifermentans	0	0	0	0	2	0	0
Anaerotignum neopropionicum	0	0	1	0	2	0	0
Anaerotignum propionicum	0	0	0	0	4	0	0
Anaerotignum sp000436415	0	0	0	0	5	0	0
Anaerotignum sp001304995	0	0	0	0	2	0	0
Anaerotignum sp002299545	0	0	0	0	0	0	0
Anaerotignum sp002316675	0	0	0	0	0	0	0
Anaerotignum sp002380805	0	0	0	0	1	0	0
Anaerotruncus colihominis	0	0	0	0	10	0	0
Anaerotruncus massiliensis	0	0	0	0	1	0	0
Anaerotruncus rubiinfantis	4	0	0	0	3	0	0
Anaerotruncus sp000403395	0	0	0	0	1	0	0
Anaerotruncus sp900199635	0	0	2	0	2	0	0
Anaerovibrio lipolyticus	0	0	1	0	2	0	0
Anaerovibrio lipolyticus_A	0	0	2	0	1	0	0
Anaerovibrio lipolyticus_C	0	0	0	0	0	0	0
Anaerovibrio sp000622005	0	0	1	0	1	0	0
Anaerovibrio sp002100115	0	0	2	0	3	0	0
Anaerovirgula multivorans	0	0	0	1	2	0	0
Anaerovorax odorimutans	1	0	0	0	2	0	0
Anaplasma centrale	0	0	0	0	0	0	0
Anaplasma marginale	0	0	0	0	0	0	0
Anaplasma phagocytophilum	0	0	0	0	0	0	0
Ancylobacter rudongensis	1	0	2	1	1	0	1
Ancylobacter sp000378025	5	0	4	2	2	0	2
Anditalea andensis	0	0	0	1	0	0	1
Andreesenia angusta	0	0	0	0	3	0	1
Andreprevotia chitinilytica	1	0	1	1	1	0	2
Andreprevotia lacus	2	0	2	0	2	0	1
Aneurinibacillus aneurinilyticus	0	0	0	0	3	0	0
Aneurinibacillus migulanus	20	0	5	4	18	0	12
Aneurinibacillus soli	0	0	2	1	0	0	3
Aneurinibacillus sp002375825	2	0	0	0	1	0	0
Aneurinibacillus thermoaerophilus	7	0	0	0	6	0	0
Aneurinibacillus_A tyrosinisolvens	1	0	0	1	2	0	1
Aneurinibacillus_B terranovensis	0	0	1	1	0	0	0
Angelakisella massiliensis	0	0	0	0	1	0	0
Angelakisella sp003453215	0	0	0	0	0	0	0
Angustibacter sp001426435	0	0	0	0	2	0	1
Anncaliia algerae	0	0	0	0	0	0	0
Annulohypoxylon stygium	4	0	20	44	0	0	13
Anoxybacillus ayderensis	2	0	0	1	3	0	2
Anoxybacillus flavithermus	4	0	0	3	3	0	2
Anoxybacillus flavithermus_E	2	0	0	0	0	0	2
Anoxybacillus flavithermus_F	1	0	0	1	1	0	0
Anoxybacillus gonensis	5	0	1	4	4	0	6
Anoxybacillus pushchinoensis	0	0	0	0	0	0	1
Anoxybacillus suryakundensis	0	0	0	2	0	0	2
Anoxybacillus thermarum	1	0	0	0	1	0	1
Anoxybacillus_A amylolyticus	1	0	0	1	1	0	0
Anoxybacillus_A sp001634265	5	0	6	4	2	0	5
Anoxybacillus_A tepidamans	0	0	0	1	0	0	0
Anoxybacillus_B vitaminiphilus	1	0	0	0	1	0	1
Antarctobacter heliothermus	2	0	0	0	1	0	1
Antarctobacter heliothermus_B	15	0	4	4	5	0	3
Antarctomyces pellizariae	0	0	2	1	0	0	1
Anthracocystis flocculosa	0	0	13	1	2	0	4
Antonospora locustae	0	0	0	0	0	0	0
Antricoccus sp900292035	3	0	0	1	1	0	1
Antricoccus suffuscus	0	0	1	1	2	0	2
Antrodiella citrinella	1	0	3	0	0	0	9
Aphanizomenon sp. 10E6	0	0	0	0	0	0	0
Aphanizomenon sp. 10E9	0	0	0	0	0	0	0
Aphanizomenon sp. 22D11	0	0	0	0	0	0	0
Aphanizomenon_A sp001277295	1	0	10	6	5	0	6
Aphanothece hegewaldii	0	0	4	3	0	0	3
Apibacter adventoris	0	0	0	2	0	0	0
Apibacter mensalis	0	0	0	2	0	0	0
Apibacter sp002964915	0	0	0	15	0	0	0
Apiotrichum brassicae	1	0	3	0	1	0	2
Apiotrichum domesticum	0	0	2	0	1	0	2
Apiotrichum gamsii	0	0	2	0	0	0	2
Apiotrichum gracile	0	0	2	0	0	0	1
Apiotrichum laibachii	0	0	2	0	0	0	2
Apiotrichum montevideense	1	0	2	0	1	0	2
Apiotrichum mycotoxinivorans	0	0	2	0	0	0	1
Apiotrichum porosum	0	0	4	0	0	0	2
Apiotrichum veenhuisii	0	0	3	0	0	0	1
Aplosporella prunicola	1	0	13	10	0	0	6
Apophysomyces elegans	0	0	2	0	0	0	1
Apophysomyces trapeziformis	2	0	0	0	0	0	1
Apophysomyces variabilis	1	0	2	0	0	0	1
Aquabacterium olei	1	0	0	0	0	0	1
Aquabacterium parvum	3	0	1	1	4	0	1
Aquabacterium sp000768065	1	0	1	0	2	0	1
Aquabacterium sp002339015	4	0	0	0	2	0	0
Aquamicrobium defluvii	1	0	0	0	0	0	2
Aquamicrobium loti	3	0	0	0	1	0	1
Aquamicrobium manganicus	2	0	0	0	0	0	1
Aquamicrobium sp001303895	2	0	0	0	2	0	1
Aquamicrobium sp001427025	6	0	4	2	0	0	2
Aquamicrobium sp001427285	0	0	0	0	0	0	1
Aquamicrobium sp001427385	1	0	0	0	0	0	1
Aquamicrobium sp001705425	20	0	7	0	8	0	3
Aquamicrobium_A aerolatum	1	0	0	0	0	0	1
Aquamicrobium_A sp000526635	6	0	1	0	0	0	3
Aquamicrobium_A sp001014615	3	0	1	1	0	0	1
Aquanectria penicillioides	2	0	16	13	0	0	6
Aquaspirillum serpens	1	0	0	0	0	0	0
Aquidulcibacter paucihalophilus	0	0	0	0	0	0	1
Aquifex aeolicus	1	0	1	0	1	0	0
Aquiflexum balticum	0	0	2	2	0	0	4
Aquiluna sp000257665	1	0	0	1	0	0	1
Aquiluna sp002333405	1	0	0	0	0	0	1
Aquiluna sp002390305	0	0	0	0	0	0	0
Aquiluna sp002478545	0	0	0	0	0	0	0
Aquiluna sp002479805	1	0	0	0	0	0	1
Aquiluna sp900100865	1	0	0	1	0	0	1
Aquimarina agarilytica	2	0	0	0	0	0	1
Aquimarina agarivorans	0	0	1	0	1	0	0
Aquimarina aggregata	3	0	2	3	8	0	6
Aquimarina amphilecti	2	0	0	1	1	0	3
Aquimarina atlantica	2	0	1	2	3	0	2
Aquimarina latercula	4	0	1	2	2	0	7
Aquimarina longa	2	0	3	1	2	0	2
Aquimarina macrocephali	1	0	0	0	2	0	2
Aquimarina megaterium	2	0	0	1	2	0	2
Aquimarina muelleri	2	0	2	2	1	0	2
Aquimarina pacifica	1	0	2	1	1	0	2
Aquimarina sp002697475	0	0	0	0	0	0	0
Aquimarina sp002846555	2	0	2	2	1	0	2
Aquimarina sp002895435	3	0	1	2	1	0	1
Aquimarina sp900299505	2	0	0	1	0	0	3
Aquimarina sp900299525	4	0	1	2	4	0	4
Aquimarina sp900299535	4	0	0	1	0	0	2
Aquimarina sp900312735	3	0	3	1	1	0	3
Aquimarina sp900312745	8	0	0	4	7	0	6
Aquimarina sp900312815	0	0	0	1	1	0	2
Aquimarina spongiae	1	0	1	1	2	0	2
Aquimixticola soesokkakensis	2	0	1	0	1	0	0
Aquimonas sp002352135	0	0	0	0	0	0	0
Aquimonas voraii	2	0	1	1	2	0	0
Aquincola tertiaricarbonis	2	0	0	0	1	0	2
Aquisalimonas asiatica	2	0	0	0	0	0	2
Aquitalea magnusonii	2	0	0	0	1	0	1
Aquitalea magnusonii_B	3	0	1	0	1	0	1
Aquitalea pelogenes	7	0	0	2	3	0	2
Aquitalea sp002909855	2	0	0	0	1	0	0
Arabia massiliensis	2	0	0	0	2	0	2
Arabidopsis thaliana	0	0	0	0	0	0	0
Arachidicoccus rhizosphaerae	0	0	0	0	2	0	0
Arachidicoccus sp001659705	0	0	0	0	1	0	0
Arachnopeziza araneosa	0	0	6	7	0	0	2
Arboricoccus pini	2	0	0	1	0	0	0
Arcanobacterium haemolyticum	0	0	0	0	0	0	0
Arcanobacterium phocae	0	0	0	0	1	0	0
Arcanobacterium_A sp000758825	0	0	0	0	0	0	0
Arcanobacterium_A urinimassiliense	0	0	0	0	0	0	0
Archaeoglobus fulgidus	1	0	0	0	0	0	0
Archaeoglobus sp002507545	0	0	0	0	0	0	0
Archaeoglobus_A sp002494625	1	0	0	0	0	0	0
Archaeoglobus_A sulfaticallidus	0	0	0	0	0	0	0
Archaeoglobus_B profundus	0	0	0	0	1	0	0
Archaeoglobus_C veneficus	0	0	0	0	0	0	0
Archangium disciforme	0	0	0	0	0	0	0
Archangium gephyra	6	0	24	20	33	2	15
Archangium violaceum	7	0	23	19	26	2	11
Arcicella aurantiaca	1	0	0	2	1	0	2
Arcobacter nitrofigilis	2	0	1	1	0	0	0
Arctic95D-9 sp002323995	0	0	0	1	0	0	1
Arctic95D-9 sp002344215	0	0	2	2	1	0	2
Arctic95D-9 sp002344525	0	0	0	0	1	0	4
Arctic95D-9 sp002396885	0	0	1	3	0	0	0
Arctic95D-9 sp002422425	1	0	2	1	0	0	1
Arctic95D-9 sp002698785	1	0	1	1	1	0	3
Arctic95D-9 sp002726915	0	0	0	2	0	0	4
Arctic96AD-7 sp002685535	2	0	0	1	0	0	0
Arctic96AD-7 sp002704555	0	0	0	0	0	0	0
Arctic96AD-7 sp002716165	0	0	0	0	0	0	0
Arcticibacter eurypsychrophilus	0	0	0	1	0	0	0
Arcticibacter pallidicorallinus	0	0	0	1	0	0	1
Arcticibacter svalbardensis	0	0	0	0	0	0	1
Arcticibacterium luteifluviistationis	1	0	0	0	0	0	1
Ardenticatena maritima	0	0	0	0	0	0	1
Arenibacter algicola	4	0	0	5	0	0	12
Arenibacter catalasegens	1	0	0	0	0	0	2
Arenibacter certesii	0	0	1	1	0	0	2
Arenibacter echinorum	1	0	0	1	0	0	3
Arenibacter hampyeongensis	1	0	0	1	0	0	3
Arenibacter latericius	0	0	0	1	1	0	2
Arenibacter nanhaiticus	0	0	0	1	0	0	2
Arenibacter palladensis	2	0	0	2	0	0	6
Arenibacter sp002150785	0	0	0	0	0	0	2
Arenibacter sp003201775	1	0	0	1	0	0	3
Arenibacter troitsensis	1	0	0	1	0	0	3
Arenimonas composti	0	0	0	0	2	0	0
Arenimonas donghaensis	1	0	0	0	1	0	0
Arenimonas malthae	0	0	0	0	1	0	0
Arenimonas metalli	1	0	0	0	1	0	0
Arenimonas oryziterrae	2	0	0	0	2	0	0
Arenimonas sp003024235	1	0	0	0	1	0	0
Arenitalea lutea	0	0	2	0	0	0	2
Arhodomonas aquaeolei	3	0	0	0	1	0	1
Armillaria cepistipes	2	0	5	3	0	0	15
Armillaria fuscipes	1	0	0	0	0	0	1
Armillaria gallica	2	0	18	6	0	0	32
Armillaria ostoyae	2	0	21	6	0	0	31
Armillaria solidipes	2	0	22	7	0	0	25
Aromatoleum aromaticum	6	0	1	0	0	0	1
Aromatoleum sp001274695	7	0	1	0	0	0	1
ARS10 sp002690445	0	0	0	0	1	0	0
ARS1013 sp002690375	0	0	0	0	0	0	0
ARS103 sp002688875	0	0	0	0	0	0	0
ARS1160 sp002688415	0	0	0	0	0	0	0
ARS1178 sp002688325	0	0	0	0	0	0	0
ARS1180 sp002688335	0	0	0	0	0	0	0
ARS1224 sp002688155	0	0	0	0	0	0	0
ARS1246 sp002688185	0	0	0	0	0	0	0
ARS1285 sp002688165	0	0	0	0	0	0	0
ARS1301 sp002686355	0	0	0	0	0	0	0
ARS1309 sp002688015	0	0	0	0	0	0	0
ARS1403 sp002687825	0	0	0	0	0	0	0
ARS1403 sp002688395	0	0	0	0	0	0	0
ARS21 sp002686215	0	0	0	0	0	0	0
ARS23 sp002686195	0	0	0	0	0	0	0
ARS50 sp002687255	0	0	0	0	0	0	0
ARS69 sp002686915	0	0	0	0	0	0	0
ARS98 sp002685655	0	0	0	0	0	0	0
Arsenicibacter rosenii	0	0	0	1	3	0	1
Arsenicicoccus bolidensis	1	0	3	1	0	0	4
Arsenicicoccus sp001189535	1	0	2	1	0	0	1
Arsenophonus nasoniae	6	0	1	0	2	0	0
Arsenophonus sp000757905	2	0	2	0	1	0	0
Arsenophonus triatominarum	3	0	0	0	0	0	0
Arsenophonus_A lipoptenae	0	0	0	0	0	0	0
Arsukibacterium ikkense	3	0	0	0	2	0	0
Arsukibacterium perlucida	1	0	0	0	1	0	0
Arsukibacterium sp000987765	1	0	0	0	1	0	1
Arsukibacterium sp002364615	6	0	0	0	2	0	0
Arsukibacterium sp002415085	10	0	0	0	10	0	0
Arsukibacterium tuosuensis	3	0	0	0	1	0	0
Arthonia radiata	1	0	8	9	0	0	3
Arthrinium malaysianum	2	0	27	30	0	0	10
Arthrinium phaeospermum	2	0	26	33	1	0	17
Arthrobacter globiformis	2	0	2	0	0	0	0
Arthrobacter globiformis_A	2	0	1	0	0	0	0
Arthrobacter sp001428005	2	0	3	1	0	0	0
Arthrobacter sp001969265	2	0	3	1	0	0	0
Arthrobacter sp002008315	2	0	1	1	0	0	0
Arthrobacter sp002892795	2	0	1	0	0	0	0
Arthrobacter sp002929275	2	0	1	1	1	0	0
Arthrobacter_A alpinus	4	0	3	2	0	0	2
Arthrobacter_A alpinus_A	2	0	0	2	0	0	2
Arthrobacter_A alpinus_C	0	0	0	1	0	0	1
Arthrobacter_A livingstonensis	1	0	0	0	1	0	0
Arthrobacter_A psychrochitiniphilus	1	0	0	1	1	0	1
Arthrobacter_A psychrolactophilus	1	0	1	1	0	0	1
Arthrobacter_A sp000482545	3	0	1	1	0	0	1
Arthrobacter_A sp000785535	1	0	0	1	0	0	1
Arthrobacter_A sp001281315	4	0	2	1	0	0	1
Arthrobacter_A sp002909415	2	0	6	1	0	0	2
Arthrobacter_A sp002929305	1	0	0	1	0	0	1
Arthrobacter_A sp002929705	1	0	2	1	0	0	1
Arthrobacter_A sp003268655	2	0	0	1	0	0	1
Arthrobacter_B koreensis	4	0	0	2	0	0	2
Arthrobacter_B luteolus	4	0	2	2	0	0	2
Arthrobacter_B sp001307035	2	0	0	2	0	0	2
Arthrobacter_B sp002929435	14	0	0	5	0	0	5
Arthrobacter_C castelli	3	0	0	1	0	0	1
Arthrobacter_C sp000520495	3	0	0	0	0	0	1
Arthrobacter_D agilis_C	3	0	0	3	0	0	3
Arthrobacter_D agilis_D	1	0	0	1	0	0	1
Arthrobacter_D pityocampae	1	0	2	1	0	0	2
Arthrobacter_D ruber	0	0	1	1	0	0	1
Arthrobacter_D sp000520515	0	0	0	1	0	0	1
Arthrobacter_D sp000520535	0	0	0	1	0	0	1
Arthrobacter_D sp000520555	2	0	0	0	0	0	1
Arthrobacter_D sp000520595	3	0	1	0	0	0	0
Arthrobacter_D sp000816565	1	0	1	1	0	1	2
Arthrobacter_D sp001187915	0	0	0	1	1	0	1
Arthrobacter_D sp001422665	2	0	2	2	0	0	2
Arthrobacter_D sp001428435	1	0	1	1	0	0	1
Arthrobacter_D sp002384315	0	0	0	0	0	0	0
Arthrobacter_D sp002929295	1	0	1	1	0	0	1
Arthrobacter_D sp002929355	0	0	2	1	0	0	0
Arthrobacter_D sp002929375	1	0	1	1	0	0	1
Arthrobacter_D sp002929745	2	0	2	2	0	0	2
Arthrobacter_D sp003075455	0	0	1	1	0	0	3
Arthrobacter_D subterraneus	1	0	2	2	0	0	0
Arthrobacter_E woluwensis	20	0	1	0	10	0	4
Arthrobacter_F crystallopoietes	6	0	11	2	2	0	0
Arthrobacter_F crystallopoietes_A	1	0	0	0	1	0	0
Arthrobacter_G cupressi	4	0	1	1	0	0	0
Arthrobacter_G sp001766675	2	0	1	1	0	1	0
Arthrobacter_H rhombi	4	0	0	1	4	0	2
Arthrobacter_I humicola	1	0	4	0	0	0	0
Arthrobacter_I sp000374925	4	0	4	2	0	0	0
Arthrobacter_I sp000427315	1	0	0	0	0	0	0
Arthrobacter_I sp001422645	2	0	3	1	0	0	0
Arthrobacter_I sp001428365	1	0	1	1	0	0	0
Arthrobacter_I sp001512305	1	0	3	1	0	0	0
Arthrobacter_I sp001750145	2	0	3	1	0	0	0
Arthrobacter_I sp900102785	2	0	2	1	1	0	0
Arthrobacter_I sp900102895	1	0	4	1	0	0	0
Arthrobacter_I sp900116495	1	0	2	1	0	0	0
Arthrobacter_I sp900168135	2	0	3	1	0	0	0
Arthrobotrys flagrans	6	0	6	5	3	0	2
Arthrobotrys oligospora	57	0	84	74	0	0	77
Arthrocladium fulminans	1	0	7	3	0	0	2
Arthroderma uncinatum	4	0	21	20	0	0	4
Arthrospira maxima	0	0	0	0	4	0	2
Arthrospira platensis	0	0	0	0	7	0	4
Articulospora tetracladia	2	0	14	9	2	0	3
Asaccharospora irregularis	0	0	0	0	1	0	0
Asaia astilbis	1	0	0	1	0	0	0
Asaia bogorensis	0	0	4	4	0	0	5
Asaia bogorensis_A	0	0	0	0	0	0	1
Asaia platycodi	0	0	0	1	0	0	1
Asaia prunellae	0	0	1	2	0	0	1
Asanoa hainanensis	3	0	2	4	2	0	4
Asanoa ishikariensis	2	0	2	5	4	0	4
Ascidiaceihabitans donghaensis	3	0	0	0	1	0	1
Ascidiaceihabitans sp002478745	1	0	0	0	0	0	0
Ascobolus immersus	0	0	3	3	0	0	5
Ascochyta fabae	0	0	3	1	0	0	3
Ascochyta lentis	1	0	21	29	0	0	5
Ascochyta rabiei	3	0	28	23	0	0	9
Ascochyta viciae	0	0	1	1	0	0	1
Ascochyta viciae-villosae	1	0	6	7	0	0	2
Ascocoryne sarcoides	0	0	6	2	0	0	4
Ascodesmis nigricans	0	0	5	0	0	0	4
Ascoidea asiatica	0	0	0	0	0	0	0
Ascoidea rubescens	0	0	0	0	0	0	1
Ascosphaera apis	2	0	6	1	0	0	3
ASF356 sp000364165	0	0	0	0	2	0	0
Asinibacterium sp000515315	1	0	0	0	1	0	1
ASMP01 sp000405225	0	0	0	0	0	0	0
ASP10-02a sp002312935	0	0	0	0	0	0	0
ASP10-02a sp002335115	0	0	0	0	0	0	0
ASP10-02a sp002470565	0	0	0	0	0	0	0
ASP10-02a sp002686055	0	0	0	1	0	0	0
ASP10-05a sp000981645	0	0	0	0	0	0	0
ASP10-05a sp002336675	0	0	0	0	0	0	0
Aspergillus aculeatinus	11	0	42	27	1	0	13
Aspergillus aculeatus	9	0	42	24	1	0	13
Aspergillus aff. floccosus IMV 01167	8	0	40	20	0	0	3
Aspergillus alliaceus	12	0	58	76	0	0	30
Aspergillus amoenus	9	0	22	17	0	0	5
Aspergillus arachidicola	21	0	62	41	4	0	27
Aspergillus avenaceus	2	0	20	15	0	0	10
Aspergillus awamori	7	0	75	66	1	0	23
Aspergillus bertholletius	8	0	19	14	1	0	15
Aspergillus bombycis	8	0	30	21	1	0	13
Aspergillus brasiliensis	5	0	35	37	0	0	14
Aspergillus brunneoviolaceus	12	0	43	23	0	0	13
Aspergillus caelatus	10	0	31	23	1	0	14
Aspergillus calidoustus	11	0	26	29	0	0	13
Aspergillus campestris	9	0	27	16	0	0	8
Aspergillus candidus	8	0	15	17	0	0	7
Aspergillus carbonarius	3	0	32	24	0	0	13
Aspergillus cejpii	5	0	13	6	0	0	5
Aspergillus chevalieri	2	0	12	10	0	0	4
Aspergillus clavatus	0	0	0	0	0	0	0
Aspergillus coremiiformis	6	0	10	13	0	0	6
Aspergillus costaricaensis	6	0	42	37	0	0	22
Aspergillus cristatus	7	0	33	19	0	0	13
Aspergillus ellipticus	4	0	13	19	0	0	10
Aspergillus eucalypticola	6	0	36	36	0	0	17
Aspergillus fijiensis	11	0	45	27	0	0	13
Aspergillus fischeri	19	0	61	36	0	0	22
Aspergillus flavus	331	0	1058	660	6	0	413
Aspergillus fumigatus	43	0	170	97	0	0	53
Aspergillus glaucus	3	0	17	13	0	0	6
Aspergillus hancockii	4	0	6	5	0	0	2
Aspergillus heteromorphus	5	0	26	20	0	0	10
Aspergillus homomorphus	10	0	36	22	0	0	12
Aspergillus ibericus	3	0	26	19	0	0	14
Aspergillus indologenus	10	0	40	26	1	0	13
Aspergillus japonicus	9	0	41	17	0	0	12
Aspergillus kawachii	4	0	35	33	0	0	19
Aspergillus lentulus	46	0	119	95	0	0	56
Aspergillus leporis	7	0	25	21	1	0	13
Aspergillus luchuensis	8	0	80	76	0	0	36
Aspergillus minisclerotigenes	11	0	29	25	1	0	11
Aspergillus mulundensis	9	0	32	32	0	0	10
Aspergillus neoellipticus	3	0	11	6	0	0	4
Aspergillus neoniger	7	0	33	34	0	0	20
Aspergillus nidulans	19	0	69	56	0	0	18
Aspergillus niger	50	0	537	433	4	0	164
Aspergillus nomius	17	0	49	44	0	0	19
Aspergillus novofumigatus	16	0	24	26	0	0	13
Aspergillus novoparasiticus	8	0	29	25	1	0	11
Aspergillus ochraceoroseus	7	0	13	15	0	0	5
Aspergillus ochraceus	14	0	77	62	0	0	16
Aspergillus olivimuriae	2	0	5	1	0	0	1
Aspergillus oryzae	428	0	1980	1244	4	0	692
Aspergillus parasiticus	23	0	63	51	2	0	25
Aspergillus persii	6	0	43	38	0	0	6
Aspergillus phoenicis	4	0	41	41	0	0	18
Aspergillus piperis	4	0	39	39	0	0	22
Aspergillus pseudocaelatus	9	0	34	21	2	0	13
Aspergillus pseudonomius	10	0	31	25	0	0	13
Aspergillus pseudotamarii	12	0	33	28	0	0	14
Aspergillus pseudoterreus	8	0	29	22	0	0	5
Aspergillus rambellii	2	0	3	2	0	0	2
Aspergillus ruber	5	0	10	9	0	0	5
Aspergillus saccharolyticus	6	0	25	12	0	0	7
Aspergillus sclerotialis	0	0	10	5	0	0	5
Aspergillus sclerotiicarbonarius	5	0	36	27	0	0	13
Aspergillus sclerotioniger	4	0	32	28	0	0	13
Aspergillus sclerotiorum	1	0	0	0	0	0	1
Aspergillus sergii	10	0	37	29	1	0	12
Aspergillus sojae	24	0	127	73	0	0	21
Aspergillus sp. CLMG-2019a	0	0	0	0	0	0	0
Aspergillus sp. MA 6037	3	0	1	1	0	0	1
Aspergillus sp. MA 6041	6	0	23	17	0	0	6
Aspergillus sp. MF297-2	0	0	0	0	0	0	0
Aspergillus sp. SS-2018a	3	0	3	2	0	0	3
Aspergillus sp. Z5	7	0	11	9	0	0	3
Aspergillus spinulosporus	7	0	18	20	0	0	5
Aspergillus stellatus	0	0	0	0	0	0	0
Aspergillus steynii	14	0	49	46	1	0	16
Aspergillus sydowii	24	0	47	31	1	0	12
Aspergillus taichungensis	8	0	21	12	0	0	7
Aspergillus tamarii	24	0	68	41	2	0	11
Aspergillus tanneri	14	0	50	47	1	0	12
Aspergillus terreus	62	0	194	142	0	0	43
Aspergillus thermomutatus	5	0	11	7	0	0	7
Aspergillus transmontanensis	11	0	29	30	0	0	12
Aspergillus tritici	5	0	14	14	0	0	7
Aspergillus tubingensis	13	0	106	95	0	0	35
Aspergillus turcosus	11	0	26	12	0	0	15
Aspergillus udagawae	32	0	76	89	0	0	46
Aspergillus unguis	3	0	13	10	0	0	6
Aspergillus ustus	7	0	18	18	0	0	5
Aspergillus uvarum	8	0	35	20	0	0	11
Aspergillus vadensis	5	0	40	36	0	0	16
Aspergillus versicolor	12	0	34	24	1	0	10
Aspergillus violaceofuscus	9	0	38	16	0	0	11
Aspergillus viridinutans	8	0	16	14	0	0	4
Aspergillus welwitschiae	5	0	73	61	0	0	26
Aspergillus wentii	3	0	30	26	1	0	14
Aspergillus westerdijkiae	8	0	42	27	0	0	7
Asticcacaulis benevestitus	2	0	0	0	6	0	0
Asticcacaulis biprosthecium	0	0	0	0	1	0	0
Asticcacaulis excentricus	2	0	1	0	2	0	0
Asticcacaulis sp000495795	0	0	0	0	1	0	0
Asticcacaulis sp000495815	3	0	0	0	3	0	0
Asticcacaulis sp000495835	0	0	0	0	0	0	0
Asticcacaulis sp000495855	2	0	0	0	3	0	0
Asticcacaulis sp002342035	0	0	0	0	2	0	0
Asticcacaulis sp003053985	1	0	0	0	1	0	0
Asticcacaulis taihuensis	2	0	0	0	1	0	0
ATBO01 sp000472285	1	0	0	2	0	0	0
ATCC-39006 sp002847015	10	0	10	4	4	0	0
Atelocyanobacterium thalassa_B	0	0	0	0	0	0	9
Athelia rolfsii	0	0	10	1	0	0	6
Atkinsonella hypoxylon	0	0	6	4	0	0	1
Atkinsonella texensis	1	0	15	6	0	0	3
Atlantibacter hermannii	20	0	7	0	21	0	4
Atlantibacter sp002345315	1	0	0	0	1	0	1
Atlantibacter sp002358165	5	0	1	0	3	0	3
Atlantibacter sp002388125	7	0	7	0	8	0	7
Atopobacter phocae	0	0	0	0	0	0	0
Atopobium deltae	0	0	0	0	0	0	0
Atopobium fossor	0	0	0	0	0	0	0
Atopobium minutum	0	0	0	0	0	0	0
Atopococcus tabaci	0	0	0	0	0	0	0
Atopostipes suicloacalis	0	0	0	0	0	0	0
Aulographum hederae	0	0	4	4	0	0	4
Aulosira brevissima	0	0	11	5	4	0	3
Aulosira carneum	0	0	9	3	6	0	4
Aulosira diplosiphon	2	0	17	11	15	0	6
Aulosira laxa	0	0	14	8	6	0	8
Aulosira sp002154695	0	0	1	0	3	0	1
Aulosira sp002154725	1	0	5	2	12	0	6
Aulosira sp002368175	0	0	11	2	5	0	3
Aulosira sp002368195	1	0	8	4	9	0	5
Aurantimicrobium minutum	1	0	0	0	0	0	1
Aurantimicrobium sp002292955	0	0	0	0	0	0	0
Aurantimicrobium sp003194085	1	0	1	0	1	0	1
Aurantimonas coralicida	8	0	0	0	3	0	4
Aurantimonas manganoxydans	6	0	0	0	2	0	4
Auraticoccus monumenti	1	0	0	1	0	0	2
Aureicoccus marinus	1	0	1	0	0	0	2
Aureimonas altamirensis	4	0	2	2	0	0	4
Aureimonas altamirensis_A	2	0	1	1	0	0	2
Aureimonas frigidaquae	1	0	1	1	0	0	1
Aureimonas jatrophae	0	0	0	1	0	0	2
Aureimonas phyllosphaerae	0	0	0	0	1	0	2
Aureimonas sp001423245	1	0	0	1	0	0	2
Aureimonas sp001442755	4	0	3	0	0	0	6
Aureimonas sp001463705	0	0	1	1	0	0	1
Aureimonas sp001463745	1	0	0	0	0	0	1
Aureimonas sp001463765	1	0	0	1	0	0	2
Aureimonas ureilytica	4	0	0	0	0	0	4
Aureimonas ureilytica_A	7	0	4	0	0	0	6
Aureispira sp000724545	1	0	0	1	1	0	2
Aureitalea marina	1	0	0	1	0	0	1
Aureobasidium melanogenum	4	0	18	10	0	0	8
Aureobasidium namibiae	1	0	11	5	0	0	3
Aureobasidium pullulans	65	0	241	89	0	0	142
Aureobasidium sp. P6	1	0	10	2	0	0	4
Aureobasidium subglaciale	3	0	12	7	0	0	4
Auricoccus indicus	0	0	0	0	0	0	0
Auricularia auricula-judae	3	0	4	0	0	0	3
Auricularia cornea	3	0	4	1	0	0	15
Auricularia heimuer	3	0	7	0	0	0	6
Auricularia polytricha	0	0	1	0	0	0	3
Auricularia subglabra	3	0	8	1	0	0	20
Auriculariopsis ampla	0	0	11	1	1	0	5
Auritidibacter sp003185945	19	0	0	4	12	0	0
Austropuccinia psidii	0	0	0	0	0	0	0
Austwickia chelonae	0	0	8	0	0	0	0
AVCC01 sp000622895	2	0	0	0	0	0	0
Avibacterium endocarditidis	0	0	0	0	0	0	0
Avibacterium gallinarum	4	0	0	0	0	0	0
Avibacterium paragallinarum	0	0	0	0	0	0	0
AWOC01 sp000494185	0	0	0	0	0	0	0
Azoarcus_A sp000349945	2	0	1	1	1	0	1
Azoarcus_A sp001190925	4	0	1	0	1	0	1
Azoarcus_A toluclasticus	5	0	1	0	0	0	1
Azoarcus_A tolulyticus	3	0	0	0	1	0	1
Azoarcus_B olearius	11	0	0	0	4	0	2
Azoarcus_C communis	3	0	0	0	1	0	1
Azoarcus_C communis_A	6	0	1	0	2	0	1
Azoarcus_C communis_B	6	0	1	0	3	0	1
Azobacteroides pseudotrichonymphae_A	0	0	0	0	0	0	0
Azobacteroides pseudotrichonymphae_B	0	0	0	0	0	0	0
Azohydromonas australica	2	0	0	0	2	0	2
Azohydromonas lata	0	0	0	0	1	0	2
Azorhizobium caulinodans	0	0	2	2	8	0	2
Azorhizobium doebereinerae	0	0	2	2	3	0	1
Azospira oryzae	0	0	0	0	3	0	3
Azospira sp003112695	1	0	0	0	0	0	1
Azospirillum brasilense	27	0	24	12	20	0	22
Azospirillum brasilense_A	2	0	0	1	3	0	2
Azospirillum brasilense_B	28	0	20	12	21	0	17
Azospirillum halopraeferens	3	0	0	2	2	0	1
Azospirillum humicireducens	3	0	2	3	4	0	1
Azospirillum lipoferum_A	2	0	4	2	5	0	1
Azospirillum lipoferum_B	2	0	4	2	5	0	1
Azospirillum lipoferum_C	2	0	1	2	2	0	1
Azospirillum oryzae	4	0	2	1	3	0	1
Azospirillum sp002573965	13	0	10	5	10	0	3
Azospirillum sp003115975	7	0	4	7	7	0	2
Azospirillum sp003116015	1	0	0	0	4	0	2
Azospirillum sp003116065	9	0	3	1	7	0	5
Azospirillum sp003116095	1	0	2	1	4	0	1
Azospirillum sp003119115	5	0	6	3	6	0	4
Azospirillum sp003233655	3	0	1	1	2	0	1
Azospirillum thiophilum	6	0	4	0	6	0	2
Azospirillum thiophilum_A	5	0	2	2	6	0	1
Azotobacter beijerinckii	5	0	2	0	7	0	0
Azotobacter chroococcum	26	0	13	12	24	0	6
Azotobacter vinelandii	13	0	9	4	10	0	3
Azovibrio restrictus	0	0	1	1	3	0	1
Azovibrio sp002340095	0	0	0	0	0	0	1
AZRK01 sp002895485	0	0	0	0	0	0	0
B-9 sp002472915	16	0	0	0	5	0	3
B-9 sp003105075	2	0	0	0	1	0	1
B1-Br10-E2g2 sp002156705	0	0	0	0	2	0	2
B12 sp000333335	0	0	0	0	1	0	0
B12 sp000383095	0	0	1	3	3	0	1
B14 sp000307305	4	0	1	0	1	0	0
B210 sp003260125	0	0	2	2	1	0	1
B3227 sp002844535	2	0	0	1	0	0	0
B6 sp001663775	3	0	2	1	0	0	0
B7 sp001889605	3	0	0	0	1	0	1
BA2 sp001399795	0	0	0	0	0	0	0
Babela massiliensis	0	0	0	0	0	0	0
Babjeviella inositovora	0	0	1	0	0	0	2
Bacillus altitudinis	288	0	111	67	108	0	144
Bacillus amyloliquefaciens	49	0	94	98	36	0	46
Bacillus anthracis	0	0	0	0	0	0	0
Bacillus atrophaeus	26	0	107	69	87	0	59
Bacillus australimaris	4	0	1	1	1	0	2
Bacillus cereus	0	0	0	0	0	0	0
Bacillus circulans	0	0	0	0	0	0	0
Bacillus coagulans	0	0	0	0	0	0	0
Bacillus glycinifermentans	11	0	15	7	13	0	5
Bacillus gobiensis	1	0	2	3	3	0	2
Bacillus halodurans	0	0	0	0	0	0	0
Bacillus halotolerans	21	0	49	37	29	0	39
Bacillus haynesii	1	0	3	1	5	0	2
Bacillus inaquosorum	19	0	51	41	23	0	23
Bacillus licheniformis	347	0	342	143	540	0	164
Bacillus licheniformis_A	10	0	19	13	19	0	14
Bacillus marinus	48	0	90	55	46	0	38
Bacillus megaterium	0	0	0	0	0	0	0
Bacillus mojavensis	3	0	6	1	5	0	3
Bacillus mycoides	0	0	0	0	0	0	0
Bacillus nakamurai	5	0	6	8	6	0	3
Bacillus paralicheniformis	99	0	241	67	223	0	67
Bacillus pseudomycoides	0	0	0	0	0	0	0
Bacillus pumilus	301	0	168	116	112	0	167
Bacillus pumilus_M	2	0	1	0	2	0	1
Bacillus safensis	235	0	103	72	102	0	120
Bacillus siamensis	6	0	23	31	12	0	17
Bacillus sonorensis	18	0	12	10	26	0	8
Bacillus sonorensis_A	6	0	6	2	4	0	2
Bacillus sp. 2_A_57_CT2	0	0	0	0	0	0	0
Bacillus sp. CS93	0	0	0	0	0	0	0
Bacillus sp. HIL-Y85/54728	0	0	0	0	0	0	0
Bacillus sp. NK2003	0	0	0	0	0	0	0
Bacillus subtilis	524	0	1246	534	704	0	622
Bacillus subtilis_G	2	0	8	6	3	0	4
Bacillus swezeyi	12	0	23	14	22	0	3
Bacillus tequilensis	3	0	1	1	4	0	4
Bacillus thuringiensis	0	0	0	0	0	0	0
Bacillus vallismortis	8	0	19	7	16	0	9
Bacillus velezensis	607	0	1176	1748	652	0	656
Bacillus xiamenensis	6	0	4	2	3	0	5
Bacillus zhangzhouensis	9	0	4	5	1	0	4
Bacillus_A anthracis	610	0	503	9	715	0	299
Bacillus_A bingmayongensis	2	0	2	1	2	0	1
Bacillus_A cereus	302	0	521	16	589	0	173
Bacillus_A cereus_AD	154	0	174	1	517	0	180
Bacillus_A cereus_AG	4	0	1	0	8	0	2
Bacillus_A cereus_AK	0	0	2	0	4	0	1
Bacillus_A cereus_AQ	4	0	5	0	5	0	2
Bacillus_A cereus_AT	11	0	3	0	21	0	2
Bacillus_A cereus_AU	11	0	0	0	31	0	7
Bacillus_A cereus_AV	3	0	1	0	4	0	1
Bacillus_A cereus_AW	12	0	4	0	12	0	4
Bacillus_A cereus_AX	58	0	38	1	121	0	27
Bacillus_A cereus_AY	5	0	2	0	10	0	3
Bacillus_A cereus_K	8	0	3	0	24	0	6
Bacillus_A cereus_O	6	0	0	0	11	0	3
Bacillus_A cereus_P	128	0	62	0	298	0	72
Bacillus_A cereus_Q	5	0	7	0	43	0	9
Bacillus_A cereus_S	14	0	0	0	21	0	7
Bacillus_A cereus_T	81	0	63	4	158	0	40
Bacillus_A cereus_U	43	0	24	0	83	0	23
Bacillus_A cytotoxicus	14	0	42	14	39	0	8
Bacillus_A gaemokensis	2	0	4	0	5	0	2
Bacillus_A manliponensis	2	0	1	0	2	0	1
Bacillus_A mycoides	137	0	166	16	308	0	68
Bacillus_A mycoides_A	2	0	5	0	10	0	2
Bacillus_A mycoides_B	7	0	5	0	15	0	4
Bacillus_A pseudomycoides	76	0	88	13	285	0	98
Bacillus_A pseudomycoides_C	2	0	0	0	3	0	1
Bacillus_A sp000383235	2	0	0	0	2	0	0
Bacillus_A sp001884105	11	0	11	0	25	0	6
Bacillus_A sp002551815	10	0	7	0	7	0	5
Bacillus_A sp002560985	1	0	0	1	2	0	1
Bacillus_A sp002571225	1	0	1	0	3	0	0
Bacillus_A sp002584985	10	0	0	0	39	0	8
Bacillus_A sp002746455	2	0	2	0	8	0	2
Bacillus_A sp002975175	2	0	0	0	4	0	1
Bacillus_A sp900112415	4	0	0	0	6	0	2
Bacillus_A sp900116295	4	0	5	2	6	0	2
Bacillus_A thuringiensis	435	0	797	38	797	0	223
Bacillus_A thuringiensis_J	902	0	1767	114	1861	1	528
Bacillus_A thuringiensis_K	29	0	67	7	41	0	13
Bacillus_A thuringiensis_M	50	0	59	0	96	0	21
Bacillus_A thuringiensis_N	39	0	32	0	86	0	22
Bacillus_A thuringiensis_S	395	0	769	26	691	0	181
Bacillus_A toyonensis	422	0	401	0	992	0	239
Bacillus_A wiedmannii	387	0	365	14	782	0	198
Bacillus_AA firmus	3	0	0	2	1	0	1
Bacillus_AA firmus_A	1	0	0	0	0	0	1
Bacillus_AA firmus_B	1	0	0	1	1	0	1
Bacillus_AA globispora	1	0	0	1	2	0	2
Bacillus_AA gottheilii_A	0	0	0	1	1	0	1
Bacillus_AA gottheilii_B	0	0	0	2	2	0	4
Bacillus_AA horneckiae	2	0	3	1	4	0	2
Bacillus_AA horneckiae_A	0	0	0	1	0	0	1
Bacillus_AA kochii	1	0	2	1	3	0	2
Bacillus_AA massiliogabonensis	0	0	0	1	2	0	2
Bacillus_AA oceanisediminis_A	1	0	0	2	1	0	1
Bacillus_AA oceanisediminis_B	3	0	1	4	4	0	5
Bacillus_AA praedii	0	0	0	1	1	0	4
Bacillus_AA solani	2	0	0	3	3	0	6
Bacillus_AA sp000518885	2	0	0	1	0	0	1
Bacillus_AA sp001439625	3	0	1	2	4	0	2
Bacillus_AA sp001509555	1	0	0	0	1	0	1
Bacillus_AA sp001956215	1	0	0	0	1	0	1
Bacillus_AA sp002272225	1	0	0	0	0	0	0
Bacillus_AB infantis	1	0	1	6	0	0	28
Bacillus_AC circulans	0	0	0	0	12	0	5
Bacillus_AC nealsonii	0	0	0	0	0	0	1
Bacillus_AC sp001076885	0	0	0	0	3	0	0
Bacillus_AC sp002381665	0	0	0	0	3	0	6
Bacillus_AC sp900199695	0	0	0	0	2	0	2
Bacillus_AD massilioanorexius	3	0	0	0	3	0	0
Bacillus_AD massiliogorillae	2	0	0	0	1	0	1
Bacillus_AD testis	3	0	0	0	3	0	3
Bacillus_AE acidicola	0	0	0	0	2	0	1
Bacillus_AF panaciterrae	2	0	0	2	2	0	2
Bacillus_AG koreensis	0	0	0	1	2	0	2
Bacillus_AH lentus	0	0	1	2	2	0	2
Bacillus_AI deserti	0	0	0	1	0	0	0
Bacillus_AI kribbensis	1	0	0	1	1	0	2
Bacillus_AJ camelliae	0	0	0	2	0	0	2
Bacillus_AJ shackletonii	0	0	0	2	0	0	3
Bacillus_AK korlensis	0	0	0	1	2	0	1
Bacillus_AL fastidiosus	0	0	0	0	0	0	0
Bacillus_AM fordii	4	0	0	1	0	0	2
Bacillus_AM sp001989355	1	0	0	1	0	0	0
Bacillus_AN ligniniphilus	2	0	0	0	0	0	0
Bacillus_AO bogoriensis	3	0	0	0	2	0	2
Bacillus_AO sp002019795	4	0	0	1	2	0	2
Bacillus_AP aidingensis	2	0	0	0	1	0	0
Bacillus_AR alkalitelluris	1	0	0	1	0	0	1
Bacillus_AR caseinilyticus	2	0	0	0	0	0	2
Bacillus_AR cellulosilyticus	1	0	0	1	0	0	3
Bacillus_AR clarkii	4	0	0	2	5	0	6
Bacillus_AS aurantiacus	0	0	0	1	0	0	2
Bacillus_AS populi	2	0	0	2	4	0	2
Bacillus_AS sp003226345	1	0	0	1	1	0	2
Bacillus_AT mannanilyticus	2	0	0	0	2	0	0
Bacillus_AU cohnii	0	0	0	1	4	0	2
Bacillus_AV solimangrovi	2	0	0	0	2	0	0
Bacillus_AW acidiceler	6	0	0	3	8	0	5
Bacillus_AW luciferensis	0	0	0	0	0	0	0
Bacillus_AW luciferensis_B	5	0	0	3	4	0	5
Bacillus_AW solisilvae	1	0	0	1	1	0	1
Bacillus_AW sp001420605	1	0	0	1	1	0	2
Bacillus_AW sp002156875	0	0	0	0	1	0	1
Bacillus_AW sp002556365	0	0	0	0	4	0	4
Bacillus_AW sp002559405	0	0	0	0	0	0	1
Bacillus_AW sp002564465	4	0	0	0	8	0	4
Bacillus_AW sp002574545	1	0	0	0	1	0	1
Bacillus_AW sp002577195	0	0	0	0	1	0	2
Bacillus_AW sp003053645	0	0	0	1	1	0	1
Bacillus_AX alkalitelluris	0	0	0	1	1	0	0
Bacillus_AX salsus	1	0	0	1	1	0	1
Bacillus_AY halosaccharovorans	1	0	1	1	3	0	3
Bacillus_AY litoralis	2	0	0	0	2	0	2
Bacillus_AY sp000518865	2	0	0	0	3	0	2
Bacillus_AY sp000981385	1	0	1	2	1	0	1
Bacillus_AY sp002271785	1	0	0	0	2	0	1
Bacillus_AY sp002577655	1	0	0	0	0	0	1
Bacillus_AY sp002871465	1	0	0	1	2	0	2
Bacillus_AY sp003259415	1	0	0	1	2	0	2
Bacillus_AY weihaiensis	2	0	0	1	1	0	1
Bacillus_AZ campisalis	0	0	0	1	1	0	2
Bacillus_AZ mediterraneensis	1	0	0	1	2	0	0
Bacillus_AZ persicus	3	0	0	1	0	0	1
Bacillus_AZ sp001273925	1	0	0	1	2	0	3
Bacillus_B azotoformans	2	0	0	0	2	0	2
Bacillus_B oryziterrae	1	0	0	1	0	0	2
Bacillus_BA abyssalis	3	0	0	1	2	0	2
Bacillus_BA sp000504165	2	0	1	0	3	0	2
Bacillus_BC dakarensis	4	0	0	1	1	0	2
Bacillus_BD tuaregi	3	0	0	0	0	0	6
Bacillus_BE massilionigeriensis	6	0	0	3	5	0	3
Bacillus_BF oleivorans	0	0	0	1	1	0	2
Bacillus_BH alkalinitrilicus	7	0	0	1	2	0	3
Bacillus_BJ canaveralius	2	0	0	1	4	0	3
Bacillus_BJ sp002860165	1	0	0	1	0	0	1
Bacillus_BK kwashiorkori	0	0	0	0	2	0	0
Bacillus_BL marinisedimentorum	1	0	0	0	2	0	0
Bacillus_C aryabhattai	31	0	3	28	25	0	78
Bacillus_C aryabhattai_A	1	0	0	2	3	0	4
Bacillus_C flexus	11	0	2	7	19	0	11
Bacillus_C megaterium	216	0	10	113	112	0	353
Bacillus_D sp000613125	0	0	0	1	0	0	0
Bacillus_D sp000821085	0	0	0	3	3	0	3
Bacillus_D sp001273955	1	0	0	1	1	0	2
Bacillus_D sp001278805	0	0	0	1	0	0	0
Bacillus_D sp001510665	0	0	0	1	1	0	1
Bacillus_D sp001685025	0	0	0	1	1	0	2
Bacillus_E acidiproducens	0	0	0	0	1	0	0
Bacillus_E coagulans	0	0	0	1	2	0	0
Bacillus_E coagulans_A	13	0	0	11	32	0	1
Bacillus_E ginsengihumi	2	0	2	0	0	0	1
Bacillus_F aquimaris	1	0	0	1	1	0	1
Bacillus_F aquimaris_A	1	0	0	1	1	0	2
Bacillus_F aquimaris_B	1	0	0	1	2	0	2
Bacillus_F enclensis	3	0	2	3	3	0	9
Bacillus_F marisflavi	4	0	4	5	7	0	6
Bacillus_F marisflavi_A	0	0	5	6	4	0	11
[truncated: 20,282 more rows]
